# Supplementary material for: Circadian Oscillation of the Lettuce Transcriptome under Constant Light and Light–Dark Conditions
Source: Front Plant Sci. 2016 Jul 27;7:1114. doi: 10.3389/fpls.2016.01114 (PMC4961695; doi:10.3389/fpls.2016.01114)
Supplement: Supplementary file 1 [file Table_1.XLSX]

## Sheet: LL
	Table S1 Summary of read mapping in continuous light condition
		1st day
		0	2	4	6	8	10	12	14	16	18	20	22
	Number of total reads	4398893	7097970	7157310	5008164	4281934	6614300	5689835	5444026	6089854	3419917	5199012	5412868
	Number of mapped reads	4079903	6514337	6694318	4600897	3928352	6193956	5230163	5034856	5625218	3185865	4850469	5009386
	Unique	3045686	4886175	5021439	3412259	2926520	4670629	3890215	3748685	4200600	2345648	3585220	3745966
	Multimatch	1034217	1628162	1672879	1188638	1001832	1523327	1339948	1286171	1424618	840217	1265249	1263420
	Number of reads not mapped	318990	583633	462992	407267	353582	420344	459672	409170	464636	234052	348543	403482
	Mapped rate (%)	92.7484	91.7775	93.5312	91.8679	91.7425	93.6449	91.9212	92.4841	92.3703	93.1562	93.296	92.5459
		2nd day
		24	26	28	30	32	34	36	38	40	42	44	46	48
	Number of total reads	6541910	2268369	4154278	3585987	3359575	3386437	4556327	5474454	4057451	4722718	6312601	6221152	5482954
	Number of mapped reads	6006878	2083043	3792494	3311116	3104938	3152414	4203621	5068991	3721780	4334712	5794448	5762252	5059390
	Unique	4438302	1542680	2837632	2425805	2287339	2330890	3119493	3747497	2791339	3252584	4361045	4368317	3799995
	Multimatch	1568576	540363	954862	885311	817599	821524	1084128	1321494	930441	1082128	1433403	1393935	1259395
	Number of reads not mapped	535032	185326	361784	274871	254637	234023	352706	405463	335671	388006	518153	458900	423564
	Mapped rate (%)	91.8215	91.83	91.2913	92.3349	92.4206	93.0894	92.259	92.5935	91.727	91.7843	91.7918	92.6236	92.2749

## Sheet: LD24
	Table S2 Summary of read mapping in light-dark condition
		1st day
		0	2	4	6	8	10	12	14	16	18	20	22
	Number of total reads	4969056	6824773	6209623	13610693	6005608	7614808	7129423	5219724	4888613	6256977	8076936	6648447
	Number of mapped reads	4303270	5966942	5427798	12252969	5482016	6975410	6595281	4722839	4571790	5873613	7246798	5917507
	Unique	3273672	4521439	4128476	9252012	4146137	5311925	5033246	3674177	3608787	4586622	5613333	4529026
	Multimatch	1029598	1445503	1299322	3000957	1335879	1663485	1562035	1048662	963003	1286991	1633465	1388481
	Number of reads not mapped	665786	857831	781825	1357724	523592	639398	534142	496885	316823	383364	830138	730940
	Mapped rate (%)	86.6014	87.4306	87.4095	90.0246	91.2816	91.6032	92.5079	90.4806	93.5192	93.873	89.7221	89.0059
		2nd day
		24	26	28	30	32	34	36	38	40	42	44	46	48
	Number of total reads	15580510	3880209	3899083	12922259	8849495	5368148	11195240	16337089	13449790	6564668	8674756	13575828	8959623
	Number of mapped reads	14537906	3542826	3646705	11983738	7705004	4859183	10178375	14635528	12232715	6115175	7885409	12465764	8344424
	Unique	11021577	2675979	2782515	9067336	5826113	3740792	7892429	11456903	9500056	4772838	6126436	9608323	6382532
	Multimatch	3516329	866847	864190	2916402	1878891	1118391	2285946	3178625	2732659	1342337	1758973	2857441	1961892
	Number of reads not mapped	1042604	337383	252378	938521	1144491	508965	1016865	1701561	1217075	449493	789347	1110064	615199
	Mapped rate (%)	93.3083	91.305	93.5272	92.7372	87.0672	90.5188	90.917	89.5847	90.951	93.1528	90.9006	91.8232	93.1337
