# Supplementary material for: Circadian Oscillation of the Lettuce Transcriptome under Constant Light and Light–Dark Conditions
Source: Front Plant Sci. 2016 Jul 27;7:1114. doi: 10.3389/fpls.2016.01114 (PMC4961695; doi:10.3389/fpls.2016.01114)
Supplement: Supplementary file 2 [file Table_2.XLSX]

## Sheet: Lsa_TiGs215_list
	TableS2 List of 215 oscillating contigs with BLAST results.
						Molecular peak time (h)
		Lsa contig ID	Plant gene ID	Arabidopsis orthologue	discription	LL	LD
	BLASTn	gi|329672149|gb|JI574655.1|	gi|46430476|dbj|AB177648.1|	AT4G30190	Daucus carota DcPA 2 mRNA for plasma membrane H+-ATPase, complete cds	1.28333	22.6333
		gi|329672233|gb|JI574739.1|	gi|672156499|ref|XM_008799729.1|	AT5G35970	PREDICTED: Phoenix dactylifera DNA-binding protein SMUBP-2 (LOC103712992), transcript variant X1, mRNA	8.71667	4.51667
		gi|329672563|gb|JI575069.1|	gi|731371888|ref|XM_010651207.1|	AT3G46970	PREDICTED: Vitis vinifera alpha-1,4 glucan phosphorylase L-2 isozyme, chloroplastic/amyloplastic-like (LOC100257811), mRNA	0.55	20.8833
		gi|329672756|gb|JI575262.1|	gi|590676029|ref|XM_007039557.1|	AT5G47040	Theobroma cacao Lon protease 2 (TCM_015805) mRNA, complete cds	18.8	17.0167
		gi|329672841|gb|JI575347.1|	gi|34481798|emb|AJ344533.1|	AT4G02570	Nicotiana tabacum mRNA for cullin 1A (cul1A gene)	18.4667	14.8833
		gi|329673195|gb|JI575701.1|	gi|17381175|gb|AY064044.1|	AT5G64940	Arabidopsis thaliana putative ABC transporter protein (At5g64940) mRNA, complete cds	16.2167	14.0667
		gi|329673647|gb|JI576153.1|	gi|461496393|ref|NM_001247360.2|	AT5G58140	Solanum lycopersicum phototropin-2 (PHOT2), mRNA	16.6	13.2167
		gi|329673677|gb|JI576183.1|	gi|723684320|ref|XM_004234265.2|	AT1G17840	PREDICTED: Solanum lycopersicum ABC transporter G family member 11-like (LOC101249990), mRNA	4.18333	2.41667
		gi|329673723|gb|JI576229.1|	gi|565385166|ref|XM_006358425.1|	AT5G49740	PREDICTED: Solanum tuberosum ferric reduction oxidase 6-like (LOC102594930), mRNA	15.1	11.0833
		gi|329673874|gb|JI576380.1|	gi|189098311|gb|DQ269454.4|	AT4G30210	Stevia rebaudiana NADPH cytochrome P450 reductase mRNA, complete cds	2.96667	0.466667
		gi|329674005|gb|JI576511.1|	gi|772311310|gb|KP122207.1|	AT1G37130	Lactuca sativa nitrate reductase mRNA, partial cds	14.7833	11.8333
		gi|329674063|gb|JI576569.1|	gi|565373707|ref|XM_006353349.1|	AT3G56140	PREDICTED: Solanum tuberosum uncharacterized LOC102605434 (LOC102605434), transcript variant X1, mRNA	14.5833	16.3667
		gi|329674188|gb|JI576694.1|	gi|723692333|ref|XM_004237414.2|	AT5G09930	PREDICTED: Solanum lycopersicum ABC transporter F family member 5 (LOC101256375), mRNA	19	18.7
		gi|329674484|gb|JI576990.1|	gi|703093450|ref|XM_010096631.1|	AT5G26742	Morus notabilis DEAD-box ATP-dependent RNA helicase 3 partial mRNA	13.3333	9.8
		gi|329674524|gb|JI577030.1|	gi|565354275|ref|XM_006343980.1|	AT2G29630	PREDICTED: Solanum tuberosum phosphomethylpyrimidine synthase, chloroplastic-like (LOC102594417), transcript variant X1, mRN	2.35	3.95
		gi|329674970|gb|JI577476.1|	gi|28804508|dbj|AB090883.1|	AT3G18000	Aster tripolium mRNA for phosphoethanolamine N-methyltransferase, complete cds	2.78333	1.1
		gi|329675542|gb|JI578048.1|	gi|697178428|ref|XM_009599902.1|	AT1G68830	PREDICTED: Nicotiana tomentosiformis serine/threonine-protein kinase STN7, chloroplastic (LOC104094040), transcript variant X2, mRNA	2.4	1.51667
		gi|329675957|gb|JI578463.1|	gi|568820945|ref|XM_006464897.1|	AT2G30520	PREDICTED: Citrus sinensis root phototropism protein 2-like (LOC102624352), transcript variant X1, mRNA	17.3833	12.3667
		gi|329676037|gb|JI578543.1|	gi|848892800|ref|XM_012991008.1|	AT2G02040	PREDICTED: Erythranthe guttatus protein NRT1/ PTR FAMILY 6.2 (LOC105966450), mRNA	13.95	10.5
		gi|329676240|gb|JI578746.1|	gi|668593716|gb|KJ833771.1|	AT3G19820	Echinacea purpurea sterol C-24 reductase mRNA, complete cds	3.23333	1.8
		gi|329676313|gb|JI578819.1|	gi|848913515|ref|XM_012999372.1|	AT1G44446	PREDICTED: Erythranthe guttatus chlorophyllide a oxygenase, chloroplastic (LOC105974305), mRNA	13.9833	12.1667
		gi|329677037|gb|JI579543.1|	gi|848885449|ref|XM_012987521.1|	AT4G13940	PREDICTED: Erythranthe guttatus adenosylhomocysteinase (LOC105963145), mRNA	0.766667	0.333333
		gi|329677233|gb|JI579739.1|	gi|453528|gb|L28740.1|HNNCATA	AT1G20630	Helianthus annuus catalase mRNA, complete cds	16.3833	14.3167
		gi|329677287|gb|JI579793.1|	gi|723712064|ref|XM_010324877.1|	AT2G24270	PREDICTED: Solanum lycopersicum NADP-dependent glyceraldehyde-3-phosphate dehydrogenase (LOC101262732), transcript variant X1, mRNA	3.05	1.13333
		gi|329677466|gb|JI579972.1|	gi|483941576|dbj|AB543917.1|	AT5G13630	Chrysanthemum x morifolium ChlH mRNA for magnesium chelatase subunit H, complete cds	1.01667	21.6667
		gi|329677732|gb|JI580238.1|	gi|802640355|ref|XM_012223384.1|	AT2G26690	PREDICTED: Jatropha curcas protein NRT1/ PTR FAMILY 6.2 (LOC105639353), mRNA	1.71667	1.13333
		gi|329677762|gb|JI580268.1|	gi|8096265|dbj|AB009881.1|	AT4G39800	Nicotiana tabacum mRNA for myo-inositol 1-phosphate synthase, complete cds	19.1833	11.8833
		gi|329678577|gb|JI581083.1|	gi|350538396|ref|NM_001246900.1|	AT4G04610	Solanum lycopersicum adenylyl-sulfate reductase (LOC544267), mRNA	1.38333	1.23333
		gi|329679344|gb|JI581850.1|	gi|30141018|dbj|AB109186.1|	AT1G47128	Helianthus annuus scp1 mRNA for cysteine protease-1, complete cds	16.3	16.2333
		gi|329679628|gb|JI582134.1|	gi|166152386|gb|DQ269451.4|	AT4G34350	Stevia rebaudiana IPP/DMAPP synthase (ispH) mRNA, complete cds	16.8167	16.4833
		gi|329679854|gb|JI582360.1|	gi|515795397|dbj|AB608732.1|	AT5G23860	Chrysanthemum x morifolium mRNA for beta tubulin, complete cds	15.45	11.7333
		gi|329680888|gb|JI583394.1|	gi|566214226|ref|XM_002324115.2|	AT4G32940	Populus trichocarpa asparaginyl endopeptidase family protein (POPTR_0018s04650g) mRNA, complete cds	18.3833	15.6833
		gi|329682293|gb|JI584799.1|	gi|700258106|gb|KM400027.1|	AT2G31040	Lactuca sativa ATP synthase protein I-related protein mRNA, partial cds	1.75	0.25
		gi|329682360|gb|JI584866.1|	gi|483941576|dbj|AB543917.1|	AT5G13630	Chrysanthemum x morifolium ChlH mRNA for magnesium chelatase subunit H, complete cds	14.9167	10.1333
		gi|329683072|gb|JI585578.1|	gi|564113726|gb|KC589293.1|	AT5G15850	Chrysanthemum x morifolium cultivar Jinba CONSTANS-like protein (COL) mRNA, complete cds	14.6667	9.43333
		gi|329683673|gb|JI586179.1|	gi|483941576|dbj|AB543917.1|	AT5G13630	Chrysanthemum x morifolium ChlH mRNA for magnesium chelatase subunit H, complete cds	3.36667	0.983333
		gi|329683874|gb|JI586380.1|	gi|731399601|ref|XM_002283856.2|	AT3G56940	PREDICTED: Vitis vinifera magnesium-protoporphyrin IX monomethyl ester [oxidative] cyclase, chloroplastic-like (LOC100241461), mRNA	16.0667	14.3667
		gi|329684292|gb|JI586798.1|	gi|170791078|gb|142844.1|	AT4G00430	Gerbera hybrid cultivar aquaporin mRNA, complete cds	13	15.2333
		gi|329684442|gb|JI586948.1|	gi|662720752|gb|KF385866.1|	AT1G68190	Chrysanthemum x morifolium cultivar fall color B-box zinc finger family protein 24 mRNA, complete cds	15.8	13.5167
		gi|329686394|gb|JI588900.1|	gi|566238006|ref|XM_006371268.1|	AT4G10340	Populus trichocarpa Chlorophyll a-b binding protein CP26 (POPTR_0019s09140g) mRNA, complete cds	1.81667	22.4167
		gi|329687060|gb|JI589566.1|	gi|568861608|ref|XM_006484230.1|	AT1G26230	PREDICTED: Citrus sinensis chaperonin 60 subunit beta 4, chloroplastic-like (LOC102609990), transcript variant X1, mRNA	2.23333	1
		gi|329689425|gb|JI591931.1|	gi|747076393|ref|XM_011086966.1|	AT1G29920	PREDICTED: Sesamum indicum chlorophyll a-b binding protein 21, chloroplastic-like (LOC105167309), mRNA	3.76667	1.8
		gi|329689911|gb|JI592417.1|	gi|570339411|gb|KF305683.1|	AT2G37620	Chrysanthemum nankingense actin mRNA, complete cds	12.35	10.0333
		gi|329692949|gb|JI595455.1|	gi|731432767|ref|XM_002281733.2|	AT5G54770	PREDICTED: Vitis vinifera thiamine thiazole synthase 1, chloroplastic (THI1-1), mRNA	0.933333	23.8833
		gi|329696127|gb|JI598633.1|	gi|217943|dbj|D14002.1|LAUCAB	AT3G47470	Lactuca sativa mRNA for light-harvesting chlorophyll a/b-binding protein (LHCP), complete cds	4.33333	1.91667
		gi|329701276|gb|JI603782.1|	gi|373882291|gb|JQ083583.1|	AT1G29910	Tagetes erecta chlorophyll a/b-binding protein mRNA, complete cds	16.6667	12.7833
		gi|329705355|gb|JI607861.1|	gi|397789255|gb|JX067860.1|	AT1G29930	Aralia elata clone AeCon00088 putative chlorophyll a/b binding protein mRNA, complete cds	19.55	18.1833
		gi|329705875|gb|JI608381.1|	gi|217943|dbj|D14002.1|LAUCAB	AT3G47470	Lactuca sativa mRNA for light-harvesting chlorophyll a/b-binding protein (LHCP), complete cds	17.7	16.0333
		gi|329712624|gb|JI615130.1|	gi|662901|emb|X84103.1|	AT1G77760	C.intybus nia gene	14.45	11.1667
		gi|329714468|gb|JI616974.1|	gi|217943|dbj|D14002.1|LAUCAB	AT3G47470	Lactuca sativa mRNA for light-harvesting chlorophyll a/b-binding protein (LHCP), complete cds	5.55	2.68333
		gi|329675822|gb|JI578328.1|	gi|226235314|dbj|AB477376.1|	AT2G21050	Zinnia violacea ZeLAX2 mRNA for auxin influx carrier protein, complete cds	16.95	12.7167
		gi|329676596|gb|JI579102.1|	gi|255540762|ref|XM_002511400.1|	AT1G28230	Ricinus communis purine permease, putative, mRNA	17.7333	16.5833
		gi|700257672|gb|KM399810.1|		AT4G23820	Lactuca sativa pectin lyase-like superfamily protein mRNA, partial cds	2.2	2.7
		gi|329678691|gb|JI581197.1|	gi|731390363|ref|XM_002265052.2|	AT3G23820	PREDICTED: Vitis vinifera UDP-glucuronate 4-epimerase 6 (LOC100241904), mRNA	0.45	23.5667
		gi|329678693|gb|JI581199.1|	gi|743877749|ref|XM_011037186.1|	AT4G20070	PREDICTED: Populus euphratica allantoate deiminase (LOC105133267), transcript variant X3, mRNA	14.3333	12.6167
		gi|329685058|gb|JI587564.1|	gi|255555874|ref|XM_002518927.1|	AT4G10380	Ricinus communis Nodulin-26, putative, mRNA	3.15	2.66667
		gi|329685177|gb|JI587683.1|	gi|657958918|ref|XM_008372780.1|	AT5G47560	PREDICTED: Malus x domestica tonoplast dicarboxylate transporter (LOC103434430), mRNA	15.35	12.4
		gi|329676340|gb|JI578846.1|	gi|590646857|ref|XM_007031676.1|	AT5G40760	Theobroma cacao Glucose-6-phosphate dehydrogenase 6 (TCM_017076) mRNA, complete cds	3.03333	1.5
		gi|329677066|gb|JI579572.1|	gi|568839164|ref|XM_006473499.1|	AT5G57960	PREDICTED: Citrus sinensis putative GTP-binding protein 6-like (LOC102627252), transcript variant X1, mRNA	2.35	2.3
		gi|329671741|gb|JI574247.1|	gi|166245159|dbj|AB377520.1|	AT5G64740	Zinnia elegans Z632 mRNA for cellulose synthase Z632, complete cds	15.5333	11.7
		gi|329673239|gb|JI575745.1|	gi|731330620|ref|XM_010677928.1|	AT3G11670	PREDICTED: Beta vulgaris subsp. vulgaris digalactosyldiacylglycerol synthase 1, chloroplastic (LOC104892100), mRNA	18.5667	12.2833
		gi|329687447|gb|JI589953.1|	gi|590649523|ref|XM_007032365.1|	AT1G80660	Theobroma cacao H(+)-ATPase 4 isoform 1 (TCM_018330) mRNA, complete cds	1.98333	22.9167
		gi|329683105|gb|JI585611.1|	gi|848889763|ref|XM_012989585.1|	Not found	PREDICTED: Erythranthe guttatus uncharacterized LOC105965075 (LOC105965075), transcript variant X1, mRNA	20.05	13.9833
		gi|329679070|gb|JI581576.1|	gi|927029336|gb|KP752084.1|	AT5G23860	Cichorium intybus beta-tubulin (betaTUB) mRNA, complete cds	0.65	23.7167
		gi|329677206|gb|JI579712.1|	gi|183238686|gb|EU442581.1|	AT2G26640	Helianthus annuus cultivar CAS-6 beta-ketoacyl-CoA synthase (KCS1) mRNA, complete cds	23.2333	18.85
		gi|329672195|gb|JI574701.1|	gi|438002|emb|Z25857.1|	AT4G33010	F.pringlei mRNA for P subunit of glycine decarboxylase multi-enzyme complex	1.31667	21.3833
		gi|329685455|gb|JI587961.1|	gi|802764086|ref|XM_012234634.1|	AT1G51410	PREDICTED: Jatropha curcas cinnamoyl-CoA reductase 1 (LOC105648295), mRNA	17.2833	16.75
		gi|329677637|gb|JI580143.1|	gi|697149654|ref|XM_009630741.1|	AT2G29550	PREDICTED: Nicotiana tomentosiformis tubulin beta-2 chain (LOC104119284), mRNA	14.4833	15.2833
		gi|329674250|gb|JI576756.1|	gi|698552795|ref|XM_009771453.1|	AT4G16590	PREDICTED: Nicotiana sylvestris glucomannan 4-beta-mannosyltransferase 2-like (LOC104220566), transcript variant X1, mRNA	15.4167	12.7
		gi|329681400|gb|JI583906.1|	gi|668593688|gb|KJ833770.1|	AT1G20330	Echinacea purpurea 24-methylenesterol C-methyltransferase 2 mRNA, complete cds	2.53333	1.45
		gi|329676007|gb|JI578513.1|	gi|568861940|ref|XM_006484392.1|	AT1G68570	PREDICTED: Citrus sinensis probable nitrite transporter At1g68570-like (LOC102609680), mRNA	12.3833	16.1167
		gi|329673328|gb|JI575834.1|	gi|731391968|ref|XM_002280696.2|	AT3G46970	PREDICTED: Vitis vinifera alpha-glucan phosphorylase, H isozyme (LOC100251865), mRNA	0.466667	22.6833
		gi|329674763|gb|JI577269.1|	gi|731388173|ref|XM_002278145.3|	AT5G49460	PREDICTED: Vitis vinifera ATP-citrate synthase beta chain protein 2 (LOC100267071), transcript variant X1, mRNA	14.35	18.6
		gi|329700892|gb|JI603398.1|	gi|373882291|gb|JQ083583.1|	AT2G05100	Tagetes erecta chlorophyll a/b-binding protein mRNA, complete cds	6.2	4.55
		gi|329673501|gb|JI576007.1|	gi|828300143|ref|XM_012713836.1|	AT3G57520	PREDICTED: Cicer arietinum probable galactinol--sucrose galactosyltransferase 2 (LOC101513461), mRNA	0.8	23.9167
		gi|329674081|gb|JI576587.1|	gi|731399932|ref|XM_002283516.3|	AT5G13650	PREDICTED: Vitis vinifera translation factor GUF1 homolog, chloroplastic (LOC100264026), mRNA	14.5	11.2833
		gi|329672158|gb|JI574664.1|	gi|658038345|ref|XM_008356519.1|	AT5G65700	PREDICTED: Malus x domestica leucine-rich repeat receptor-like serine/threonine-protein kinase BAM1 (LOC103418386), mRNA	13.6	10.4
		gi|329681221|gb|JI583727.1|	gi|645223066|ref|XM_008220230.1|	AT5G36230	PREDICTED: Prunus mume basic leucine zipper and W2 domain-containing protein 2 (LOC103318798), mRNA	2.8	0.816667
		gi|329682917|gb|JI585423.1|	gi|703109506|ref|XM_010101011.1|	AT3G02230	Morus notabilis Alpha-1,4-glucan-protein synthase [UDP-forming] 2 partial mRNA	14.9667	11.0333
		gi|329675616|gb|JI578122.1|	gi|731398319|ref|XM_002266434.3|	AT5G20950	PREDICTED: Vitis vinifera lysosomal beta glucosidase-like (LOC100254789), transcript variant X1, mRNA	3.05	2.76667
		gi|727694807|gb|KM823875.1|		AT5G38510	Lactuca sativa rhomboid protein Lacsa_RBL9 mRNA, complete cds	15.9	13.4333
		gi|329684023|gb|JI586529.1|	gi|645254462|ref|XR_514139.1|	Not found	PREDICTED: Prunus mume granule-bound starch synthase 1, chloroplastic/amyloplastic-like (LOC103332134), misc_RNA	2.26667	0.383333
		gi|329683200|gb|JI585706.1|	gi|823223693|ref|XM_012589141.1|	AT3G45310	PREDICTED: Gossypium raimondii thiol protease aleurain-like (LOC105768892), mRNA	4.76667	4.11667
		gi|329687426|gb|JI589932.1|	gi|922450813|ref|XM_013772974.1|	AT2G36910	PREDICTED: Brassica oleracea var. oleracea ABC transporter B family member 1 (LOC106334658), mRNA	14.0833	10.0667
		gi|329672196|gb|JI574702.1|	gi|731419396|ref|XM_002282191.3|	AT5G15070	PREDICTED: Vitis vinifera inositol hexakisphosphate and diphosphoinositol-pentakisphosphate kinase 1-like (LOC100262888), transcript variant X2, mRNA	2.86667	2.51667
		gi|329671522|gb|JI574028.1|	gi|2444173|gb|U94781.1|HAU94781	AT1G50360	Helianthus annuus unconventional myosin (hamy1) mRNA, complete cds	3.2	1.98333
		gi|329671758|gb|JI574264.1|	gi|697186384|ref|XM_009603937.1|	AT4G39080	PREDICTED: Nicotiana tomentosiformis V-type proton ATPase subunit a2-like (LOC104097383), mRNA	4.33333	2.38333
		gi|329678474|gb|JI580980.1|	gi|743850335|ref|XM_011030403.1|	AT5G55220	PREDICTED: Populus euphratica trigger factor-like protein TIG, Chloroplastic (LOC105128641), mRNA	19.4667	18.3
		gi|329672597|gb|JI575103.1|	gi|658054468|ref|XM_008364761.1|	AT2G19170	PREDICTED: Malus x domestica subtilisin-like protease (LOC103426677), transcript variant X1, mRNA	3.9	0.666667
		gi|329678138|gb|JI580644.1|	gi|823154839|ref|XM_012621848.1|	AT2G46210	PREDICTED: Gossypium raimondii delta(8)-fatty-acid desaturase 2-like (LOC105792967), mRNA	19.75	16.15
		gi|329684602|gb|JI587108.1|	gi|955364004|ref|XM_003544519.3|	AT4G26530	PREDICTED: Glycine max fructose-bisphosphate aldolase, cytoplasmic isozyme 1 (LOC100792394), mRNA	4.35	3.5
		gi|329676422|gb|JI578928.1|	gi|922398109|ref|XM_013610763.1|	AT1G41830	Medicago truncatula multi-copper oxidase-like protein mRNA	3.51667	1.26667
		gi|329678951|gb|JI581457.1|	gi|568863802|ref|XM_006485255.1|	AT5G04310	PREDICTED: Citrus sinensis probable pectate lyase 13-like (LOC102626426), mRNA	1.06667	2.9
		gi|329685445|gb|JI587951.1|	gi|72256516|gb|DQ139264.1|	AT5G01410	Lotus corniculatus var. japonicus pyridoxine biosynthesis protein mRNA, complete cds	4.13333	0.716667
		gi|329698152|gb|JI600658.1|	gi|475393033|dbj|AB770470.1|	AT5G09810	Chrysanthemum seticuspe f. boreale CsACT mRNA for actin, partial cds	5.33333	3.46667
		gi|329681002|gb|JI583508.1|	gi|99083474|gb|DQ516384.1|	AT2G43710	Saussurea involucrata stearoyl-acyl-carrier protein desaturase mRNA, complete cds; nuclear gene for chloroplast product	14.6667	8.96667
		gi|329675857|gb|JI578363.1|	gi|731400916|ref|XM_002276403.3|	AT5G03940	PREDICTED: Vitis vinifera signal recognition particle 54 kDa protein, chloroplastic (LOC100247624), mRNA	17.3833	15.9833
		gi|329681781|gb|JI584287.1|	gi|363807470|ref|NM_001255719.1|	AT2G39450	Glycine max metal tolerance protein 5-like (LOC100791229), mRNA	13.7	13.5
		gi|329677374|gb|JI579880.1|	gi|778728118|ref|XM_004135963.2|	AT4G02290	PREDICTED: Cucumis sativus endoglucanase 17-like (LOC101204921), mRNA	14.8667	13.0167
		gi|329680032|gb|JI582538.1|	gi|848881826|ref|XM_012985805.1|	AT1G58360	PREDICTED: Erythranthe guttatus amino acid permease 6-like (LOC105961576), mRNA	4.31667	2.75
		gi|329688074|gb|JI590580.1|	gi|1212920|emb|X95953.1|	AT4G17340	H.annuus mRNA for aquaporin, clone Sun-Rb7	6.05	3.95
		gi|329674534|gb|JI577040.1|	gi|961011975|gb|KT258974.1|	AT5G49720	Lactuca sativa cultivar Guasihong cellulase (CEL1) mRNA, complete cds	19.2667	19.0667
		gi|111607216|dbj|AB268481.1|		AT3G22370	Lactuca sativa AOX mRNA for alternative oxidase, partial cds	18.2167	13.5667
		gi|329687593|gb|JI590099.1|	gi|955377635|ref|XM_006600141.2|	AT5G62740	PREDICTED: Glycine max hypersensitive-induced response protein 1-like (LOC100804982), transcript variant X4, mRNA	2.58333	2.43333
		gi|329677059|gb|JI579565.1|	gi|171906299|gb|EU564818.1|	AT3G18830	Artemisia annua mannitol transporter mRNA, complete cds	5.41667	3.45
		gi|329674539|gb|JI577045.1|	gi|720000811|ref|XM_010257846.1|	AT3G51895	PREDICTED: Nelumbo nucifera sulfate transporter 3.1-like (LOC104596599), transcript variant X1, mRNA	19.1833	18.5833
		gi|329693903|gb|JI596409.1|	gi|698473985|ref|XM_009786286.1|	AT1G53090	PREDICTED: Nicotiana sylvestris protein SPA1-RELATED 4-like (LOC104232993), transcript variant X4, mRNA	5.46667	3.48333
		gi|329676267|gb|JI578773.1|	gi|970024480|ref|XM_015218067.1|	AT3G17040	PREDICTED: Solanum pennellii protein high chlorophyll fluorescent 107 (LOC107017799), transcript variant X1, mRNA	6.63333	3.26667
		gi|329673779|gb|JI576285.1|	gi|828320639|ref|XM_004505729.2|	AT4G34980	PREDICTED: Cicer arietinum subtilisin-like protease SBT1.6 (LOC101495254), mRNA	6.75	4.03333
		gi|329673082|gb|JI575588.1|	gi|720062605|ref|XM_010277210.1|	AT4G04850	PREDICTED: Nelumbo nucifera K(+) efflux antiporter 3, chloroplastic (LOC104610546), transcript variant X1, mRNA	8.25	4.45
		gi|329680428|gb|JI582934.1|	gi|902550485|gb|KP719978.1|	AT1G50010	Dendrobium catenatum alpha-tubulin (TUA) mRNA, complete cds	1.1	21.4333
		gi|329678193|gb|JI580699.1|	gi|703073691|ref|XM_010091310.1|	AT5G15490	Morus notabilis UDP-glucose 6-dehydrogenase partial mRNA	7.13333	3.93333
		gi|329678198|gb|JI580704.1|	gi|971569505|ref|XM_006357847.2|	AT3G47420	PREDICTED: Solanum tuberosum putative glycerol-3-phosphate transporter 1 (LOC102585522), mRNA	6.91667	4.5
		gi|217943|dbj|D14002.1|LAUCAB		AT3G47470	Lactuca sativa mRNA for light-harvesting chlorophyll a/b-binding protein (LHCP), complete cds	17.3333	16.75
		gi|6635334|gb|AF162200.1|AF162200|		AT2G34430	Lactuca sativa light-harvesting chlorophyll a/b binding protein mRNA, complete sequence; nuclear gene for chloroplast product	4.01667	4.21667
		gi|84579415|dbj|AB120112.1|		AT3G63520	Lactuca sativa LsCCD2 mRNA for Lactuca sativa carotenoid cleavage dioxygenase 2, complete cds	3.16667	2.06667
	BLASTx	gi|329671778|gb|JI574284.1|	gi|270269270|gb|ACZ66259.1|	AT4G24450	glucan/water dikinase [Solanum tuberosum]	15.9	11.5167
		gi|329672198|gb|JI574704.1|	gi|151176133|gb|ABN42185.2|	AT3G45780	phototropin-1 [Solanum lycopersicum]	16.9167	12.1667
		gi|329672290|gb|JI574796.1|	gi|225442323|ref|XP_002280107.1|	AT3G13690	PREDICTED: inactive protein kinase SELMODRAFT_444075 isoform 2 [Vitis vinifera]	15.3167	12.55
		gi|329674496|gb|JI577002.1|	gi|158999372|gb|ABW87010.1|	AT5G61380	timing of CAB expression 1 [Glycine max]	2.21667	22.7833
		gi|329675194|gb|JI577700.1|	gi|225457921|ref|XP_002272757.1|	AT2G20990	PREDICTED: synaptotagmin-2 [Vitis vinifera]	13.8333	10.75
		gi|329675220|gb|JI577726.1|	gi|225454266|ref|XP_002275090.1|	AT4G00370	PREDICTED: probable anion transporter 2, chloroplastic [Vitis vinifera]	12.5333	10.9333
		gi|329675272|gb|JI577778.1|	gi|359493656|ref|XP_002282441.2|	AT3G15354	PREDICTED: protein SPA1-RELATED 3-like [Vitis vinifera]	2.15	21.9167
		gi|329675716|gb|JI578222.1|	gi|309256355|gb|ADO61005.1|	AT1G68050	flavin-binding kelch repeat F-box 1, partial [Helianthus annuus]	20.75	19.2667
		gi|329675918|gb|JI578424.1|	gi|150171033|emb|CAN88916.1|	AT1G58290	glutamyl tRNA Reductase, partial [Nicotiana tabacum]	8.75	4.91667
		gi|329676370|gb|JI578876.1|	gi|229609827|gb|ACQ83529.1|	AT2G34180	CBL-interacting protein kinase 13 [Vitis vinifera]	16.0833	14
		gi|329677862|gb|JI580368.1|	gi|225451893|ref|XP_002282704.1|	AT3G02470	PREDICTED: S-adenosylmethionine decarboxylase proenzyme isoform X1 [Vitis vinifera]	22.7167	19.6333
		gi|329678111|gb|JI580617.1|	gi|197253299|gb|ACH54085.1|	AT4G13250	putative chlorophyll b reductase [Nicotiana tabacum]	16.1	14.2167
		gi|329678334|gb|JI580840.1|	gi|602617388|dbj|BAO57288.1|	AT5G02810	pseudo-response regulator [Ipomoea nil]	16.1833	13.1167
		gi|329678386|gb|JI580892.1|	gi|356547575|ref|XP_003542186.1|	AT3G07650	PREDICTED: zinc finger protein CONSTANS-LIKE 9-like isoform X1 [Glycine max]	13.2833	9.61667
		gi|329679006|gb|JI581512.1|	gi|225436904|ref|XP_002274278.1|	AT4G02920	PREDICTED: uncharacterized protein LOC100259706 isoform X1 [Vitis vinifera]	18.8333	11.05
		gi|329679250|gb|JI581756.1|	gi|350534878|ref|NP_001234420.1|	AT4G15440	fatty acid hydroperoxide lyase [Solanum lycopersicum]	0.316667	23
		gi|329681163|gb|JI583669.1|	gi|15236224|ref|NP_195221.1|	AT4G34950	major facilitator family protein [Arabidopsis thaliana]	4.43333	0.966667
		gi|329681917|gb|JI584423.1|	gi|225444971|ref|XP_002279824.1|	AT2G15690	PREDICTED: pentatricopeptide repeat-containing protein At2g15690-like [Vitis vinifera]	20.4833	16.9333
		gi|329682960|gb|JI585466.1|	gi|302120398|gb|ADK92409.1|	AT1G76080	chloroplast drought-induced stress protein [Vigna radiata]	16.3333	17.2
		gi|329684597|gb|JI587103.1|	gi|225452270|ref|XP_002270233.1|	AT4G24770	PREDICTED: 28 kDa ribonucleoprotein, chloroplastic-like [Vitis vinifera]	14.9833	11.0667
		gi|329685623|gb|JI588129.1|	gi|359492154|ref|XP_003634371.1|	AT1G11190	bifunctional nuclease 2 [Vitis vinifera]	0.916667	22.8833
		gi|329685972|gb|JI588478.1|	gi|187372962|gb|ACD03215.1|	AT5G13870	xyloglucan endotransglucosylase/hydrolase 5 [Actinidia deliciosa]	4.15	0.65
		gi|329686170|gb|JI588676.1|	gi|330255070|gb|AEC10164.1|	AT2G42750	DNAJ heat shock N-terminal domain-containing protein [Arabidopsis thaliana]	2.28333	23.9
		gi|329686187|gb|JI588693.1|	gi|100801744|emb|CAK24966.1|	AT3G47470	chlorophyll a/b binding protein [Solanum tuberosum]	3.73333	0.8
		gi|329686418|gb|JI588924.1|	gi|147778660|emb|CAN71720.1|	AT1G70260	PREDICTED: WAT1-related protein At1g70260 [Vitis vinifera]	2.5	1.71667
		gi|329686816|gb|JI589322.1|	gi|1644289|emb|CAA65042.1|	AT4G10340	chlorophyll a/b-binding protein CP26 in PS II [Brassica juncea]	2.58333	1.45
		gi|329686970|gb|JI589476.1|	gi|225442943|ref|XP_002266165.1|	AT3G15840	PREDICTED: uncharacterized protein PIFI [Vitis vinifera]	3.46667	0.0333333
		gi|329687285|gb|JI589791.1|	gi|100801744|emb|CAK24966.1|	AT3G47470	chlorophyll a/b binding protein [Solanum tuberosum]	13.7167	9.28333
		gi|329687531|gb|JI590037.1|	gi|4689380|gb|AAD27877.1|AF139465_1|	AT5G54270	LHCII type III chlorophyll a/b binding protein [Vigna radiata]	15.8333	15.35
		gi|329687601|gb|JI590107.1|	gi|225434642|ref|XP_002279786.1|	AT2G29670	PREDICTED: uncharacterized protein LOC100253483 [Vitis vinifera]	22.8167	21.7167
		gi|329687843|gb|JI590349.1|	gi|116871384|gb|ABK30788.1|	AT3G44990	xyloglucan endotransglycosylase 1 [Litchi chinensis]	12.4833	16.85
		gi|329687853|gb|JI590359.1|	gi|257831431|gb|ACV71016.1|	AT5G50790	UPA16 [Capsicum annuum]	1.21667	23.8167
		gi|329688516|gb|JI591022.1|	gi|225455288|ref|XP_002274646.1|	AT4G27700	PREDICTED: rhodanese-like domain-containing protein 14, chloroplastic [Vitis vinifera]	15.45	11.6167
		gi|329688740|gb|JI591246.1|	gi|110377772|gb|ABG73416.1|	AT1G15820	chloroplast pigment-binding protein CP24 [Nicotiana tabacum]	12.0667	7.93333
		gi|329688808|gb|JI591314.1|	gi|170388|gb|AAA34140.1|	AT3G54890	chlorophyll a/b-binding protein [Solanum lycopersicum]	9.95	6.36667
		gi|329690118|gb|JI592624.1|	gi|29468504|gb|AAO85557.1|	AT4G12800	photosystem I subunit XI [Nicotiana attenuata]	15.9667	13.2333
		gi|329690312|gb|JI592818.1|	gi|15239602|ref|NP_200238.1|	AT5G54270	light-harvesting chlorophyll B-binding protein 3 [Arabidopsis thaliana]	3.21667	2.16667
		gi|329690588|gb|JI593094.1|	gi|388548552|gb|AFK65758.1|	AT1G22770	GIGANTEA, partial [Chrysanthemum x morifolium]	1.48333	20.65
		gi|329691086|gb|JI593592.1|	gi|167857051|gb|ACA03784.1|	AT5G20630	putative auxin-binding protein 3 [Prunus salicina]	16.2667	11.1667
		gi|329692732|gb|JI595238.1|	gi|356575833|ref|XP_003556041.1|	AT1G03130	PREDICTED: photosystem I reaction center subunit II, chloroplastic-like [Glycine max]	15.5667	9.15
		gi|329692799|gb|JI595305.1|	gi|350539735|ref|NP_001234515.1|	AT5G58070	temperature-induced lipocalin [Solanum lycopersicum]	16.95	10.2333
		gi|329695964|gb|JI598470.1|	gi|110377772|gb|ABG73416.1|	AT1G15820	chloroplast pigment-binding protein CP24 [Nicotiana tabacum]	13.5	10.7
		gi|329701445|gb|JI603951.1|	gi|224070503|ref|XP_002303160.1|	AT1G15820	light-harvesting complex II protein Lhcb6 [Populus trichocarpa]	3.06667	1.98333
		gi|329701712|gb|JI604218.1|	gi|225437235|ref|XP_002282059.1|	AT2G30570	PREDICTED: photosystem II reaction center W protein, chloroplastic [Vitis vinifera]	3.15	1.61667
		gi|329701778|gb|JI604284.1|	gi|34499877|gb|AAQ73524.1|	AT2G46830	circadian clock associated1 [Mesembryanthemum crystallinum]	9.28333	5.75
		gi|329683422|gb|JI585928.1|	gi|422898324|dbj|BAM67028.1|	AT1G01060	late elongated hypocotyl-like [Chrysanthemum seticuspe f. boreale]	1.18333	23.8833
		gi|329671257|gb|JI573763.1|	gi|359477629|ref|XP_002274451.2|	AT1G48090	PREDICTED: uncharacterized protein LOC100258011 [Vitis vinifera]	15.6667	12.8333
		gi|329671874|gb|JI574380.1|	gi|224103627|ref|XP_002313128.1|	AT4G34100	predicted protein [Populus trichocarpa]	12.8167	9.41667
		gi|329672055|gb|JI574561.1|	gi|255556394|ref|XP_002519231.1|	AT3G06620	map3k delta-1 protein kinase, putative [Ricinus communis]	3.26667	2.7
		gi|329672376|gb|JI574882.1|	gi|225434309|ref|XP_002276020.1|	AT1G06840	PREDICTED: probable LRR receptor-like serine/threonine-protein kinase At1g06840-like [Vitis vinifera]	15.1	11.2167
		gi|329672499|gb|JI575005.1|	gi|359486440|ref|XP_002275845.2|	AT5G59700	PREDICTED: probable receptor-like protein kinase At5g59700-like [Vitis vinifera]	17.85	13.05
		gi|329673100|gb|JI575606.1|	gi|359485142|ref|XP_002279792.2|	AT1G29400	PREDICTED: protein MEI2-like 2-like [Vitis vinifera]	2	2.41667
		gi|329673670|gb|JI576176.1|	gi|255566591|ref|XP_002524280.1|	AT1G53300	Small glutamine-rich tetratricopeptide repeat-containing protein A, putative [Ricinus communis]	20.4	14.1
		gi|329674319|gb|JI576825.1|	gi|356524866|ref|XP_003531049.1|	AT5G09672	PREDICTED: uncharacterized protein LOC100787824 [Glycine max]	1.73333	23.35
		gi|329674329|gb|JI576835.1|	gi|225432654|ref|XP_002278361.1|	AT3G04910	PREDICTED: serine/threonine-protein kinase WNK1-like [Vitis vinifera]	1.76667	23.8833
		gi|329675293|gb|JI577799.1|	gi|225426534|ref|XP_002278777.1|	AT1G64720	PREDICTED: uncharacterized protein LOC100247984 isoform 1 [Vitis vinifera]	17.9167	13.0833
		gi|329675354|gb|JI577860.1|	gi|566572648|gb|AHC69823.1|	AT1G60390	polygalacturonase isoenzyme 1 beta subunit [Nicotiana tabacum]	0.816667	23.25
		gi|329675661|gb|JI578167.1|	gi|255559237|ref|XP_002520639.1|	AT2G44500	conserved hypothetical protein [Ricinus communis]	18.45	13.6333
		gi|329675817|gb|JI578323.1|	gi|313504646|gb|ADR64206.1|	Not found	(-)-beta-pinene synthase [Artemisia annua]	16	15
		gi|329676183|gb|JI578689.1|	gi|255539773|ref|XP_002510951.1|	AT3G47420	Glycerol-3-phosphate transporter, putative [Ricinus communis]	1.68333	23.9333
		gi|329676239|gb|JI578745.1|	gi|255566078|ref|XP_002524027.1|	AT1G64860	RNA polymerase sigma factor rpoD, putative [Ricinus communis]	14.7333	14.1167
		gi|329676787|gb|JI579293.1|	gi|359479031|ref|XP_002284749.2|	AT2G28550	PREDICTED: ethylene-responsive transcription factor RAP2-7-like [Vitis vinifera]	16.5333	18.2333
		gi|329676857|gb|JI579363.1|	gi|225451866|ref|XP_002282329.1|	AT3G30390	PREDICTED: sodium-coupled neutral amino acid transporter 4 [Vitis vinifera]	5.16667	0.433333
		gi|329676944|gb|JI579450.1|	gi|224122040|ref|XP_002318735.1|	AT5G14120	nodulin family protein [Populus trichocarpa]	3.85	2.33333
		gi|329676967|gb|JI579473.1|	gi|225424952|ref|XP_002263612.1|	AT5G44680	PREDICTED: uncharacterized protein LOC100256507 [Vitis vinifera]	6.88333	4.36667
		gi|329677139|gb|JI579645.1|	gi|225447121|ref|XP_002274227.1|	AT3G21670	PREDICTED: nitrate transporter 1.3-like [Vitis vinifera]	3.08333	0.4
		gi|329677229|gb|JI579735.1|	gi|147767047|emb|CAN67678.1|	Not found	hypothetical protein VITISV_035274 [Vitis vinifera]	6.4	3.5
		gi|329678203|gb|JI580709.1|	gi|350538995|ref|NP_001233857.1|	AT3G14310	pectinesterase/pectinesterase inhibitor U1 precursor [Solanum lycopersicum]	15.0167	9.36667
		gi|329679207|gb|JI581713.1|	gi|350534672|ref|NP_001234409.1|	AT2G28930	protein kinase 1b [Solanum lycopersicum]	7.45	4.28333
		gi|329679641|gb|JI582147.1|	gi|225465672|ref|XP_002272283.1|	AT5G23240	PREDICTED: uncharacterized protein LOC100247733 [Vitis vinifera]	6.68333	4.13333
		gi|329679671|gb|JI582177.1|	gi|225435622|ref|XP_002283329.1|	AT1G51110	PREDICTED: probable plastid-lipid-associated protein 12, chloroplastic [Vitis vinifera]	16.6167	12.1
		gi|329679820|gb|JI582326.1|	gi|255543963|ref|XP_002513044.1|	AT5G07030	Aspartic proteinase nepenthesin-1 precursor, putative [Ricinus communis]	0.9	3.83333
		gi|329679847|gb|JI582353.1|	gi|225423977|ref|XP_002282578.1|	AT1G25440	PREDICTED: zinc finger protein CONSTANS-LIKE 16 [Vitis vinifera]	2.78333	23.9333
		gi|329680460|gb|JI582966.1|	gi|14192682|gb|AAK54465.1|	Not found	cold-induced glucosyl transferase [Solanum sogarandinum]	2.33333	0.8
		gi|329680550|gb|JI583056.1|	gi|225446176|ref|XP_002277953.1|	AT5G57660	PREDICTED: zinc finger protein CONSTANS-LIKE 5-like [Vitis vinifera]	8.11667	4.88333
		gi|329681153|gb|JI583659.1|	gi|225426284|ref|XP_002266905.1|	AT1G64500	PREDICTED: uncharacterized protein LOC100247840 [Vitis vinifera]	5.98333	3.55
		gi|329681824|gb|JI584330.1|	gi|224066056|ref|XP_002302004.1|	AT4G39090	predicted protein [Populus trichocarpa]	7.33333	4.9
		gi|329681828|gb|JI584334.1|	gi|225433483|ref|XP_002264429.1|	AT4G13840	PREDICTED: hydroxycinnamoyl-Coenzyme A shikimate/quinate hydroxycinnamoyltransferase [Vitis vinifera]	16.2333	10.7167
		gi|329682843|gb|JI585349.1|	gi|297804958|ref|XP_002870363.1|	AT4G13670	predicted protein [Arabidopsis lyrata subsp. lyrata]	14.75	11.3
		gi|329683151|gb|JI585657.1|	gi|225437380|ref|XP_002268904.1|	AT3G62860	PREDICTED: monoglyceride lipase isoform 1 [Vitis vinifera]	16.1667	10.75
		gi|329684261|gb|JI586767.1|	gi|55982653|gb|AAV69744.1|	AT2G37180	aquaporin [Vitis vinifera]	7.93333	4.2
		gi|329684361|gb|JI586867.1|	gi|225459318|ref|XP_002285795.1|	AT1G35720	PREDICTED: annexin D1 [Vitis vinifera]	17	18.0667
		gi|329684515|gb|JI587021.1|	gi|9971820|gb|AAG10430.1|	AT4G25700	beta hydroxylase [Tagetes erecta]	6.95	3.41667
		gi|329684920|gb|JI587426.1|	gi|225445575|ref|XP_002282327.1|	AT2G13290	PREDICTED: beta-1,4-mannosyl-glycoprotein 4-beta-N-acetylglucosaminyltransferase [Vitis vinifera]	10.6	7.28333
		gi|329685534|gb|JI588040.1|	gi|255541978|ref|XP_002512053.1|	AT1G69160	conserved hypothetical protein [Ricinus communis]	1.88333	1.88333
		gi|329686085|gb|JI588591.1|	gi|229619540|dbj|BAH58100.1|	AT2G20850	Dof zinc finger protein [Ipomoea batatas]	1.36667	23.45
		gi|329688503|gb|JI591009.1|	gi|225440872|ref|XP_002282507.1|	AT3G52720	PREDICTED: bifunctional monodehydroascorbate reductase and carbonic anhydrase nectarin-3-like [Vitis vinifera]	15.8	12.9833
		gi|329688925|gb|JI591431.1|	gi|4101703|gb|AAD01263.1|	AT5G36185	glucose acyltransferase [Solanum berthaultii]	19.45	14.0167
		gi|329689240|gb|JI591746.1|	gi|255557621|ref|XP_002519840.1|	AT1G32520	conserved hypothetical protein [Ricinus communis]	13.9667	9.55
		gi|329689958|gb|JI592464.1|	gi|18399662|ref|NP_564458.1|	AT1G35420	alpha/beta-hydrolase domain-containing protein [Arabidopsis thaliana]	10.0667	5.65
		gi|329690171|gb|JI592677.1|	gi|224110630|ref|XP_002315584.1|	AT1G04040	acid phosphatase class B family protein [Populus trichocarpa]	1.35	2.08333
		gi|329690746|gb|JI593252.1|	gi|224055015|ref|XP_002298402.1|	AT5G19855	predicted protein, partial [Populus trichocarpa]	3.95	2.73333
		gi|329690783|gb|JI593289.1|	gi|381149249|gb|AFF60407.1|	AT5G44190	golden 2-like 1 transcription factor [Solanum phureja]	5.68333	3.35
		gi|329691025|gb|JI593531.1|	gi|224055541|ref|XP_002298530.1|	AT5G23240	predicted protein [Populus trichocarpa]	5.95	3.28333
		gi|329691604|gb|JI594110.1|	gi|224123886|ref|XP_002330233.1|	Not found	predicted protein [Populus trichocarpa]	16.6167	12.9167
		gi|329693622|gb|JI596128.1|	gi|356559698|ref|XP_003548134.1|	AT1G32900	PREDICTED: granule-bound starch synthase 1, chloroplastic/amyloplastic-like [Glycine max]	1.76667	23.15
		gi|329703189|gb|JI605695.1|	gi|224056541|ref|XP_002298901.1|	AT3G58120	hypothetical protein POPTR_0001s38320g [Populus trichocarpa]	14.4	12.55
		gi|329716446|gb|JI618952.1|	gi|359482090|ref|XP_002271363.2|	AT2G29290	PREDICTED: tropinone reductase homolog isoform 1 [Vitis vinifera]	13.9167	8.51667
		gi|329721750|gb|JI624256.1|	gi|18397956|ref|NP_565383.1|	AT2G15890	maternal effect embryo arrest 14 protein [Arabidopsis thaliana]	14.1667	14.3833
