# Supplementary material for: Circadian Oscillation of the Lettuce Transcriptome under Constant Light and Light–Dark Conditions
Source: Front Plant Sci. 2016 Jul 27;7:1114. doi: 10.3389/fpls.2016.01114 (PMC4961695; doi:10.3389/fpls.2016.01114)
Supplement: Supplementary file 3 [file Table_3.XLSX]

## Sheet: GOterm_BP_FAT
	TableS3 List of specific functional categrization of 215 oscillating contigs by GO FAT analysis.
	Term (Biological Process)	Count	%	PValue	Genes	List Total	Fold Enrichment	Bonferroni	Benjamini	FDR
	GO:0009628~response to abiotic stimulus	45	23.1959	1.20765e-13	AT1G29920, AT1G15820, AT2G20990, AT3G02230, AT1G50010, AT4G00430, AT1G22770, AT1G68050, AT2G36910, AT1G17840, AT3G45780, AT5G01410, AT1G77760, AT1G20630, AT1G37130, AT5G58140, AT5G09810, AT3G46970, AT2G46830, AT5G65700, AT1G29910, AT5G20630, AT2G37180, AT3G63520, AT1G53090, AT5G23860, AT1G29930, AT3G54890, AT3G22370, AT1G01060, AT3G15354, AT1G47128, AT5G49720, AT4G10340, AT4G39090, AT2G29550, AT3…	151	3.48504	7.69447e-11	7.69447e-11	1.79856e-10
	GO:0009416~response to light stimulus	27	13.9175	3.93236e-12	AT1G29920, AT1G15820, AT1G22770, AT1G68050, AT2G36910, AT3G45780, AT5G01410, AT1G20630, AT1G77760, AT1G37130, AT5G58140, AT5G09810, AT2G46830, AT1G29910, AT1G53090, AT1G29930, AT3G54890, AT3G15354, AT1G01060, AT3G19820, AT4G10340, AT2G30520, AT2G05100, AT5G02810, AT2G26640, AT5G58070, AT1G58290	151	5.37115	2.50495e-09	1.25247e-09	5.85543e-09
	GO:0009314~response to radiation	27	13.9175	8.41621e-12	AT1G29920, AT1G15820, AT1G22770, AT1G68050, AT2G36910, AT3G45780, AT5G01410, AT1G20630, AT1G77760, AT1G37130, AT5G58140, AT5G09810, AT2G46830, AT1G29910, AT1G53090, AT1G29930, AT3G54890, AT3G15354, AT1G01060, AT3G19820, AT4G10340, AT2G30520, AT2G05100, AT5G02810, AT2G26640, AT5G58070, AT1G58290	151	5.19285	5.36109e-09	1.78703e-09	1.25318e-08
	GO:0009637~response to blue light	12	6.18557	1.18017e-11	AT1G22770, AT1G29910, AT1G29920, AT4G10340, AT1G68050, AT2G36910, AT2G05100, AT2G30520, AT1G29930, AT3G45780, AT3G54890, AT5G58140	151	20.2259	7.51766e-09	1.87942e-09	1.75729e-08
	GO:0009765~photosynthesis, light harvesting	10	5.15464	3.32663e-11	AT1G29910, AT1G29920, AT4G10340, AT3G47470, AT2G34430, AT2G05100, AT1G29930, AT3G54890, AT1G15820, AT5G54270	151	28.9694	2.11906e-08	4.23812e-09	4.9534e-08
	GO:0019684~photosynthesis, light reaction	12	6.18557	1.59915e-09	AT1G29910, AT1G29920, AT4G10340, AT3G47470, AT4G12800, AT2G34430, AT2G05100, AT1G29930, AT3G54890, AT5G49740, AT1G15820, AT5G54270	151	13.0873	1.01866e-06	1.69777e-07	2.38117e-06
	GO:0015979~photosynthesis	15	7.73196	5.53245e-09	AT3G47470, AT1G29920, AT1G29910, AT4G12800, AT2G30570, AT1G29930, AT3G54890, AT5G49740, AT1G15820, AT5G54270, AT4G10340, AT2G34430, AT2G05100, AT1G03130, AT3G56940	151	7.94588	3.52416e-06	5.03453e-07	8.2379e-06
	GO:0018298~protein-chromophore linkage	8	4.12371	1.04614e-08	AT1G29910, AT1G29920, AT4G10340, AT3G47470, AT1G68050, AT1G29930, AT3G45780, AT5G58140	151	27.4673	6.66387e-06	8.32986e-07	1.55771e-05
	GO:0007623~circadian rhythm	8	4.12371	1.62714e-07	AT1G22770, AT1G68050, AT5G02810, AT5G61380, AT5G15850, AT1G68830, AT3G04910, AT2G46830	151	19.0158	0.000103644	1.15165e-05	0.000242284
	GO:0048511~rhythmic process	8	4.12371	8.30893e-07	AT1G22770, AT1G68050, AT5G02810, AT5G61380, AT5G15850, AT1G68830, AT3G04910, AT2G46830	151	15.135	0.000529139	5.29265e-05	0.00123721
	GO:0006091~generation of precursor metabolites and energy	17	8.76289	6.8997e-06	AT1G29910, AT1G29920, AT3G47470, AT4G12800, AT1G29930, AT3G54890, AT5G49740, AT1G15820, AT3G22370, AT3G15840, AT5G54270, AT2G31040, AT4G26530, AT4G10340, AT4G39080, AT2G34430, AT2G05100	151	3.90083	0.00438548	0.000399477	0.0102733
	GO:0010218~response to far red light	7	3.60825	6.91055e-06	AT1G22770, AT1G29910, AT1G29920, AT4G10340, AT2G05100, AT1G29930, AT3G54890	151	14.748	0.00439236	0.000366769	0.0102894
	GO:0009639~response to red or far red light	11	5.6701	1.45256e-05	AT1G22770, AT1G29910, AT1G29920, AT4G10340, AT2G36910, AT1G53090, AT2G05100, AT5G02810, AT1G29930, AT3G54890, AT3G15354	151	5.99836	0.00921022	0.000711508	0.0216267
	GO:0010114~response to red light	6	3.09278	0.000325151	AT1G29910, AT1G29920, AT4G10340, AT2G05100, AT1G29930, AT3G54890	151	9.93236	0.187106	0.0146878	0.483063
	GO:0044271~nitrogen compound biosynthetic process	16	8.24742	0.000349974	AT4G30190, AT3G18000, AT2G31040, AT4G39080, AT4G04610, AT1G80660, AT3G52720, AT2G29630, AT3G02470, AT1G77760, AT1G37130, AT5G54770, AT1G44446, AT5G13630, AT1G58290, AT3G56940	151	2.93129	0.199863	0.0147549	0.519852
	GO:0044042~glucan metabolic process	8	4.12371	0.00120257	AT3G44990, AT5G13870, AT3G02230, AT1G32900, AT5G49720, AT4G02290, AT5G64740, AT5G65700	151	4.91136	0.535362	0.0467767	1.77577
	GO:0015994~chlorophyll metabolic process	5	2.57732	0.00134156	AT5G01410, AT1G44446, AT5G13630, AT3G56940, AT1G58290	151	10.3002	0.574781	0.0490587	1.97911
	GO:0006073~cellular glucan metabolic process	7	3.60825	0.00216828	AT3G44990, AT5G13870, AT3G02230, AT1G32900, AT5G49720, AT5G64740, AT5G65700	151	5.23318	0.749098	0.07394	3.18043
	GO:0006970~response to osmotic stress	12	6.18557	0.00379974	AT4G39090, AT2G29550, AT2G37180, AT1G17840, AT5G23860, AT5G01410, AT1G01060, AT3G02230, AT5G49720, AT1G35720, AT2G46830, AT1G50010	151	2.78803	0.911526	0.119824	5.51097
	GO:0006778~porphyrin metabolic process	5	2.57732	0.00411743	AT5G01410, AT1G44446, AT5G13630, AT3G56940, AT1G58290	151	7.59852	0.927793	0.123143	5.95867
	GO:0033013~tetrapyrrole metabolic process	5	2.57732	0.00436531	AT5G01410, AT1G44446, AT5G13630, AT3G56940, AT1G58290	151	7.47597	0.938381	0.124276	6.3066
	GO:0015995~chlorophyll biosynthetic process	4	2.06186	0.00565874	AT1G44446, AT5G13630, AT3G56940, AT1G58290	151	10.9061	0.973079	0.151522	8.10274
	GO:0044264~cellular polysaccharide metabolic process	7	3.60825	0.0062955	AT3G44990, AT5G13870, AT3G02230, AT1G32900, AT5G49720, AT5G64740, AT5G65700	151	4.21373	0.982099	0.160467	8.97512
	GO:0005976~polysaccharide metabolic process	8	4.12371	0.00931987	AT3G44990, AT5G13870, AT3G02230, AT1G32900, AT5G49720, AT4G02290, AT5G64740, AT5G65700	151	3.38637	0.997432	0.220049	13.0142
	GO:0046942~carboxylic acid transport	5	2.57732	0.00936292	AT1G58360, AT5G47560, AT1G17840, AT3G30390, AT2G21050	151	6.01961	0.997502	0.213129	13.0704
	GO:0015849~organic acid transport	5	2.57732	0.00936292	AT1G58360, AT5G47560, AT1G17840, AT3G30390, AT2G21050	151	6.01961	0.997502	0.213129	13.0704
	GO:0009638~phototropism	3	1.54639	0.00953936	AT2G30520, AT3G45780, AT5G58140	151	19.8647	0.99777	0.2093	13.3007
	GO:0008361~regulation of cell size	8	4.12371	0.0109579	AT3G19820, AT2G36910, AT2G37620, AT1G20330, AT3G18000, AT5G09810, AT5G49720, AT5G64740	151	3.28149	0.999105	0.228911	15.1313
	GO:0009414~response to water deprivation	7	3.60825	0.0117178	AT4G39090, AT2G37180, AT3G63520, AT1G47128, AT3G46970, AT5G65700, AT4G00430	151	3.68701	0.999451	0.23521	16.0971
	GO:0018130~heterocycle biosynthetic process	6	3.09278	0.0137911	AT2G29630, AT5G54770, AT1G44446, AT5G13630, AT3G56940, AT1G58290	151	4.21373	0.999856	0.262905	18.6803
	GO:0006779~porphyrin biosynthetic process	4	2.06186	0.0138614	AT1G44446, AT5G13630, AT3G56940, AT1G58290	151	7.88953	0.999862	0.256498	18.7665
	GO:0046148~pigment biosynthetic process	5	2.57732	0.0141918	AT4G25700, AT1G44446, AT5G13630, AT3G56940, AT1G58290	151	5.3277	0.999889	0.254505	19.1708
	GO:0032535~regulation of cellular component size	8	4.12371	0.0142384	AT3G19820, AT2G36910, AT2G37620, AT1G20330, AT3G18000, AT5G09810, AT5G49720, AT5G64740	151	3.11603	0.999892	0.24834	19.2277
	GO:0009415~response to water	7	3.60825	0.014681	AT4G39090, AT2G37180, AT3G63520, AT1G47128, AT3G46970, AT5G65700, AT4G00430	151	3.50764	0.999919	0.248353	19.766
	GO:0009606~tropism	4	2.06186	0.0155081	AT2G36910, AT2G30520, AT3G45780, AT5G58140	151	7.56751	0.999953	0.253847	20.763
	GO:0033014~tetrapyrrole biosynthetic process	4	2.06186	0.016371	AT1G44446, AT5G13630, AT3G56940, AT1G58290	151	7.41616	0.999973	0.259491	21.7909
	GO:0009651~response to salt stress	10	5.15464	0.0179344	AT4G39090, AT2G29550, AT1G17840, AT5G23860, AT5G01410, AT1G01060, AT3G02230, AT5G49720, AT2G46830, AT1G50010	151	2.51225	0.99999	0.27401	23.6215
	GO:0051051~negative regulation of transport	2	1.03093	0.0213176	AT3G45780, AT5G58140	151	92.702	0.999999	0.30994	27.4471
	GO:0010361~regulation of anion channel activity by blue light	2	1.03093	0.0213176	AT3G45780, AT5G58140	151	92.702	0.999999	0.30994	27.4471
	GO:0032413~negative regulation of ion transmembrane transporter activity	2	1.03093	0.0213176	AT3G45780, AT5G58140	151	92.702	0.999999	0.30994	27.4471
	GO:0032410~negative regulation of transporter activity	2	1.03093	0.0213176	AT3G45780, AT5G58140	151	92.702	0.999999	0.30994	27.4471
	GO:0010360~negative regulation of anion channel activity	2	1.03093	0.0213176	AT3G45780, AT5G58140	151	92.702	0.999999	0.30994	27.4471
	GO:0010362~negative regulation of anion channel activity by blue light	2	1.03093	0.0213176	AT3G45780, AT5G58140	151	92.702	0.999999	0.30994	27.4471
	GO:0042440~pigment metabolic process	5	2.57732	0.023229	AT4G25700, AT1G44446, AT5G13630, AT3G56940, AT1G58290	151	4.58921	1	0.325637	29.5287
	GO:0009624~response to nematode	4	2.06186	0.0253337	AT1G58360, AT2G36910, AT3G14310, AT2G21050	151	6.28488	1	0.342372	31.7562
	GO:0016049~cell growth	7	3.60825	0.027745	AT3G19820, AT2G37620, AT1G20330, AT3G18000, AT5G09810, AT5G49720, AT5G64740	151	3.03231	1	0.361149	34.2274
	GO:0015672~monovalent inorganic cation transport	6	3.09278	0.0282471	AT5G47560, AT4G04850, AT4G30190, AT4G39080, AT1G80660, AT2G31040	151	3.49819	1	0.359292	34.7314
	GO:0046034~ATP metabolic process	5	2.57732	0.0296644	AT4G30190, AT4G39080, AT1G80660, AT3G52720, AT2G31040	151	4.25238	1	0.366641	36.1346
	GO:0006754~ATP biosynthetic process	5	2.57732	0.0296644	AT4G30190, AT4G39080, AT1G80660, AT3G52720, AT2G31040	151	4.25238	1	0.366641	36.1346
	GO:0007047~cell wall organization	8	4.12371	0.0296915	AT3G44990, AT4G16590, AT5G13870, AT3G02230, AT3G14310, AT5G49720, AT4G02290, AT5G64740	151	2.67731	1	0.360143	36.1611
	GO:0010017~red or far red light signaling pathway	4	2.06186	0.0312453	AT1G22770, AT1G53090, AT5G02810, AT3G15354	151	5.79387	1	0.368441	37.6665
	GO:0030243~cellulose metabolic process	4	2.06186	0.0325071	AT3G02230, AT5G49720, AT4G02290, AT5G64740	151	5.70474	1	0.373622	38.8645
	GO:0009144~purine nucleoside triphosphate metabolic process	5	2.57732	0.0341719	AT4G30190, AT4G39080, AT1G80660, AT3G52720, AT2G31040	151	4.06588	1	0.382132	40.4124
	GO:0009201~ribonucleoside triphosphate biosynthetic process	5	2.57732	0.0341719	AT4G30190, AT4G39080, AT1G80660, AT3G52720, AT2G31040	151	4.06588	1	0.382132	40.4124
	GO:0009145~purine nucleoside triphosphate biosynthetic process	5	2.57732	0.0341719	AT4G30190, AT4G39080, AT1G80660, AT3G52720, AT2G31040	151	4.06588	1	0.382132	40.4124
	GO:0009206~purine ribonucleoside triphosphate biosynthetic process	5	2.57732	0.0341719	AT4G30190, AT4G39080, AT1G80660, AT3G52720, AT2G31040	151	4.06588	1	0.382132	40.4124
	GO:0009199~ribonucleoside triphosphate metabolic process	5	2.57732	0.0341719	AT4G30190, AT4G39080, AT1G80660, AT3G52720, AT2G31040	151	4.06588	1	0.382132	40.4124
	GO:0009205~purine ribonucleoside triphosphate metabolic process	5	2.57732	0.0341719	AT4G30190, AT4G39080, AT1G80660, AT3G52720, AT2G31040	151	4.06588	1	0.382132	40.4124
	GO:0008610~lipid biosynthetic process	10	5.15464	0.0346821	AT3G19820, AT2G43710, AT2G46210, AT4G25700, AT2G26640, AT1G20330, AT3G18000, AT3G11670, AT4G34350, AT4G39800	151	2.23378	1	0.380225	40.8794
	GO:0009142~nucleoside triphosphate biosynthetic process	5	2.57732	0.0351186	AT4G30190, AT4G39080, AT1G80660, AT3G52720, AT2G31040	151	4.03052	1	0.377763	41.2762
	GO:0009141~nucleoside triphosphate metabolic process	5	2.57732	0.0360805	AT4G30190, AT4G39080, AT1G80660, AT3G52720, AT2G31040	151	3.99578	1	0.379803	42.1419
	GO:0045229~external encapsulating structure organization	8	4.12371	0.0384496	AT3G44990, AT4G16590, AT5G13870, AT3G02230, AT3G14310, AT5G49720, AT4G02290, AT5G64740	151	2.53111	1	0.393174	44.2235
	GO:0015833~peptide transport	4	2.06186	0.0392089	AT2G26690, AT3G21670, AT2G02040, AT1G68570	151	5.29726	1	0.393218	44.8758
	GO:0006857~oligopeptide transport	4	2.06186	0.0392089	AT2G26690, AT3G21670, AT2G02040, AT1G68570	151	5.29726	1	0.393218	44.8758
	GO:0044092~negative regulation of molecular function	4	2.06186	0.0392089	AT3G45780, AT2G19170, AT4G34980, AT5G58140	151	5.29726	1	0.393218	44.8758
	GO:0009409~response to cold	7	3.60825	0.0395289	AT1G22770, AT5G20630, AT2G26640, AT5G58070, AT2G20990, AT3G22370, AT5G54770	151	2.78504	1	0.389855	45.1485
	GO:0051258~protein polymerization	3	1.54639	0.0407966	AT2G29550, AT5G23860, AT1G50010	151	9.2702	1	0.39384	46.2167
	GO:0007017~microtubule-based process	5	2.57732	0.0411175	AT2G29550, AT5G23860, AT5G49720, AT1G50010, AT5G64740	151	3.83066	1	0.390604	46.484
	GO:0032409~regulation of transporter activity	2	1.03093	0.0421837	AT3G45780, AT5G58140	151	46.351	1	0.392964	47.3632
	GO:0010196~nonphotochemical quenching	2	1.03093	0.0421837	AT4G10340, AT1G15820	151	46.351	1	0.392964	47.3632
	GO:0032412~regulation of ion transmembrane transporter activity	2	1.03093	0.0421837	AT3G45780, AT5G58140	151	46.351	1	0.392964	47.3632
	GO:0022898~regulation of transmembrane transporter activity	2	1.03093	0.0421837	AT3G45780, AT5G58140	151	46.351	1	0.392964	47.3632
	GO:0034765~regulation of ion transmembrane transport	2	1.03093	0.0421837	AT3G45780, AT5G58140	151	46.351	1	0.392964	47.3632
	GO:0034762~regulation of transmembrane transport	2	1.03093	0.0421837	AT3G45780, AT5G58140	151	46.351	1	0.392964	47.3632
	GO:0044070~regulation of anion transport	2	1.03093	0.0421837	AT3G45780, AT5G58140	151	46.351	1	0.392964	47.3632
	GO:0006809~nitric oxide biosynthetic process	2	1.03093	0.0421837	AT1G77760, AT1G37130	151	46.351	1	0.392964	47.3632
	GO:0046209~nitric oxide metabolic process	2	1.03093	0.0421837	AT1G77760, AT1G37130	151	46.351	1	0.392964	47.3632
	GO:0010359~regulation of anion channel activity	2	1.03093	0.0421837	AT3G45780, AT5G58140	151	46.351	1	0.392964	47.3632
	GO:0043623~cellular protein complex assembly	5	2.57732	0.0443218	AT2G29550, AT5G23860, AT4G02570, AT5G03940, AT1G50010	151	3.73798	1	0.402903	49.086
	GO:0009250~glucan biosynthetic process	4	2.06186	0.0465561	AT3G02230, AT1G32900, AT5G49720, AT5G64740	151	4.94411	1	0.413032	50.8298
	GO:0040007~growth	7	3.60825	0.0491889	AT3G19820, AT2G37620, AT1G20330, AT3G18000, AT5G09810, AT5G49720, AT5G64740	151	2.63786	1	0.425336	52.8133
	GO:0006461~protein complex assembly	6	3.09278	0.049873	AT2G29550, AT1G64860, AT5G23860, AT4G02570, AT5G03940, AT1G50010	151	2.99039	1	0.424405	53.3163
	GO:0070271~protein complex biogenesis	6	3.09278	0.049873	AT2G29550, AT1G64860, AT5G23860, AT4G02570, AT5G03940, AT1G50010	151	2.99039	1	0.424405	53.3163
	GO:0009152~purine ribonucleotide biosynthetic process	5	2.57732	0.0523292	AT4G30190, AT4G39080, AT1G80660, AT3G52720, AT2G31040	151	3.53824	1	0.434828	55.0814
	GO:0009150~purine ribonucleotide metabolic process	5	2.57732	0.0523292	AT4G30190, AT4G39080, AT1G80660, AT3G52720, AT2G31040	151	3.53824	1	0.434828	55.0814
	GO:0048571~long-day photoperiodism	2	1.03093	0.0524504	AT1G01060, AT2G46830	151	37.0808	1	0.430278	55.1668
	GO:0048574~long-day photoperiodism, flowering	2	1.03093	0.0524504	AT1G01060, AT2G46830	151	37.0808	1	0.430278	55.1668
	GO:0048586~regulation of long-day photoperiodism, flowering	2	1.03093	0.0524504	AT1G22770, AT3G07650	151	37.0808	1	0.430278	55.1668
	GO:0015992~proton transport	4	2.06186	0.0545319	AT4G30190, AT4G39080, AT1G80660, AT2G31040	151	4.6351	1	0.437929	56.6112
	GO:0006818~hydrogen transport	4	2.06186	0.0545319	AT4G30190, AT4G39080, AT1G80660, AT2G31040	151	4.6351	1	0.437929	56.6112
	GO:0006164~purine nucleotide biosynthetic process	5	2.57732	0.0597799	AT4G30190, AT4G39080, AT1G80660, AT3G52720, AT2G31040	151	3.38328	1	0.463808	60.0623
	GO:0030244~cellulose biosynthetic process	3	1.54639	0.0623987	AT3G02230, AT5G49720, AT5G64740	151	7.31858	1	0.473384	61.6869
	GO:0009635~response to herbicide	2	1.03093	0.0626078	AT1G77760, AT1G37130	151	30.9007	1	0.469324	61.814
	GO:0009260~ribonucleotide biosynthetic process	5	2.57732	0.0637284	AT4G30190, AT4G39080, AT1G80660, AT3G52720, AT2G31040	151	3.31079	1	0.470355	62.4881
	GO:0006163~purine nucleotide metabolic process	5	2.57732	0.0637284	AT4G30190, AT4G39080, AT1G80660, AT3G52720, AT2G31040	151	3.31079	1	0.470355	62.4881
	GO:0009251~glucan catabolic process	3	1.54639	0.0653222	AT5G49720, AT4G02290, AT5G65700	151	7.13092	1	0.473899	63.4278
	GO:0009259~ribonucleotide metabolic process	5	2.57732	0.0664198	AT4G30190, AT4G39080, AT1G80660, AT3G52720, AT2G31040	151	3.26415	1	0.47472	64.0621
	GO:0048580~regulation of post-embryonic development	5	2.57732	0.0691839	AT1G22770, AT1G68050, AT3G07650, AT5G44190, AT5G15850	151	3.21882	1	0.484112	65.6143
	GO:0009902~chloroplast relocation	2	1.03093	0.072657	AT3G45780, AT5G58140	151	26.4863	1	0.49663	67.476
	GO:0051667~establishment of plastid localization	2	1.03093	0.072657	AT3G45780, AT5G58140	151	26.4863	1	0.49663	67.476
	GO:0009228~thiamin biosynthetic process	2	1.03093	0.072657	AT2G29630, AT5G54770	151	26.4863	1	0.49663	67.476
	GO:0051644~plastid localization	2	1.03093	0.072657	AT3G45780, AT5G58140	151	26.4863	1	0.49663	67.476
	GO:0009611~response to wounding	5	2.57732	0.0734643	AT2G26690, AT4G15440, AT1G17840, AT2G20990, AT5G09810	151	3.15313	1	0.495695	67.895
	GO:0009657~plastid organization	4	2.06186	0.0761126	AT3G45780, AT3G17040, AT5G44190, AT5G58140	151	4.03052	1	0.503609	69.2346
	GO:0051186~cofactor metabolic process	7	3.60825	0.0797696	AT5G40760, AT5G01410, AT5G49460, AT1G44446, AT5G13630, AT3G56940, AT1G58290	151	2.32586	1	0.515871	70.9989
	GO:0006811~ion transport	10	5.15464	0.0832945	AT5G47560, AT4G04850, AT4G30190, AT4G39080, AT1G80660, AT3G52720, AT4G10380, AT3G51895, AT2G39450, AT2G31040	151	1.88036	1	0.52699	72.6097
	GO:0009583~detection of light stimulus	3	1.54639	0.083767	AT1G22770, AT1G53090, AT3G15354	151	6.18013	1	0.524332	72.8192
	GO:0009585~red, far-red light phototransduction	3	1.54639	0.083767	AT1G22770, AT1G53090, AT3G15354	151	6.18013	1	0.524332	72.8192
	GO:0007602~phototransduction	3	1.54639	0.083767	AT1G22770, AT1G53090, AT3G15354	151	6.18013	1	0.524332	72.8192
	GO:0000160~two-component signal transduction system (phosphorelay)	6	3.09278	0.0853695	AT4G02570, AT5G02810, AT3G45780, AT5G61380, AT5G58140, AT2G28550	151	2.55143	1	0.526655	73.5185
	GO:0009266~response to temperature stimulus	8	4.12371	0.0865277	AT1G22770, AT5G20630, AT5G02810, AT2G26640, AT5G58070, AT2G20990, AT3G22370, AT5G54770	151	2.09496	1	0.527019	74.0135
	GO:0051188~cofactor biosynthetic process	5	2.57732	0.0915962	AT5G49460, AT1G44446, AT5G13630, AT3G56940, AT1G58290	151	2.91516	1	0.543671	76.0797
	GO:0006772~thiamin metabolic process	2	1.03093	0.0924355	AT2G29630, AT5G54770	151	20.6004	1	0.542539	76.4067
	GO:0043269~regulation of ion transport	2	1.03093	0.0924355	AT3G45780, AT5G58140	151	20.6004	1	0.542539	76.4067
	GO:0042723~thiamin and derivative metabolic process	2	1.03093	0.0924355	AT2G29630, AT5G54770	151	20.6004	1	0.542539	76.4067
	GO:0042724~thiamin and derivative biosynthetic process	2	1.03093	0.0924355	AT2G29630, AT5G54770	151	20.6004	1	0.542539	76.4067
	GO:0043622~cortical microtubule organization	2	1.03093	0.0924355	AT5G49720, AT5G64740	151	20.6004	1	0.542539	76.4067
	GO:0009582~detection of abiotic stimulus	3	1.54639	0.0968344	AT1G22770, AT1G53090, AT3G15354	151	5.67563	1	0.555576	78.0533
	GO:0033692~cellular polysaccharide biosynthetic process	4	2.06186	0.0986789	AT3G02230, AT1G32900, AT5G49720, AT5G64740	151	3.60008	1	0.558263	78.7113
	GO:0019725~cellular homeostasis	6	3.09278	0.0999993	AT5G47560, AT1G76080, AT4G04610, AT1G64500, AT1G53300, AT2G39450	151	2.42887	1	0.558892	79.171

## Sheet: GOterm_CC_FAT
	Term (Cellular Component)	Count	%	PValue	Genes	List Total	Fold Enrichment	Bonferroni	Benjamini	FDR
	GO:0044434~chloroplast part	45	23.1959	4.69613e-17	AT1G29920, AT3G47470, AT2G30570, AT1G51110, AT1G15820, AT3G17040, AT5G26742, AT5G35970, AT3G56140, AT4G33010, AT1G76080, AT5G55220, AT2G29630, AT4G13670, AT1G20630, AT4G34350, AT1G03130, AT5G13630, AT5G13650, AT1G29910, AT2G43710, AT4G12800, AT1G29930, AT4G27700, AT3G54890, AT1G35420, AT4G00370, AT3G15840, AT5G54270, AT3G11670, AT1G68830, AT4G15440, AT4G10340, AT2G34430, AT2G05100, AT4G04610, AT4…	151	4.30432	6.38674e-15	6.38674e-15	5.51279e-14
	GO:0044435~plastid part	45	23.1959	1.47461e-16	AT1G29920, AT3G47470, AT2G30570, AT1G51110, AT1G15820, AT3G17040, AT5G26742, AT5G35970, AT3G56140, AT4G33010, AT1G76080, AT5G55220, AT2G29630, AT4G13670, AT1G20630, AT4G34350, AT1G03130, AT5G13630, AT5G13650, AT1G29910, AT2G43710, AT4G12800, AT1G29930, AT4G27700, AT3G54890, AT1G35420, AT4G00370, AT3G15840, AT5G54270, AT3G11670, AT1G68830, AT4G15440, AT4G10340, AT2G34430, AT2G05100, AT4G04610, AT4…	151	4.17309	1.5099e-14	7.54952e-15	1.33227e-13
	GO:0031984~organelle subcompartment	23	11.8557	2.70903e-11	AT1G29910, AT1G29920, AT3G47470, AT4G12800, AT2G30570, AT1G29930, AT4G27700, AT1G51110, AT3G54890, AT1G15820, AT5G54270, AT3G02230, AT1G68830, AT3G56140, AT4G10340, AT1G76080, AT2G34430, AT4G04610, AT2G05100, AT4G13670, AT4G24770, AT1G03130, AT3G56940	151	6.01372	3.68428e-09	1.22809e-09	3.18013e-08
	GO:0009941~chloroplast envelope	25	12.8866	6.42664e-11	AT3G47470, AT4G12800, AT3G54890, AT4G00370, AT1G15820, AT3G17040, AT3G11670, AT5G35970, AT4G33010, AT4G15440, AT1G76080, AT2G34430, AT4G24450, AT2G05100, AT5G64940, AT3G52720, AT5G55220, AT4G13670, AT1G20630, AT4G24770, AT5G54770, AT1G44446, AT1G03130, AT5G13630, AT3G56940	151	5.18475	8.74024e-09	2.18506e-09	7.54424e-08
	GO:0009579~thylakoid	26	13.4021	1.06668e-10	AT3G47470, AT1G29920, AT2G30570, AT1G51110, AT1G15820, AT3G56140, AT1G76080, AT4G13670, AT1G03130, AT1G29910, AT4G12800, AT1G29930, AT4G27700, AT3G54890, AT3G15840, AT5G54270, AT1G68830, AT4G10340, AT4G04610, AT2G05100, AT2G34430, AT5G54770, AT4G24770, AT1G44446, AT1G35720, AT3G56940	151	4.83206	1.45068e-08	2.90137e-09	1.25218e-07
	GO:0009526~plastid envelope	25	12.8866	1.67641e-10	AT3G47470, AT4G12800, AT3G54890, AT4G00370, AT1G15820, AT3G17040, AT3G11670, AT5G35970, AT4G33010, AT4G15440, AT1G76080, AT2G34430, AT4G24450, AT2G05100, AT5G64940, AT3G52720, AT5G55220, AT4G13670, AT1G20630, AT4G24770, AT5G54770, AT1G44446, AT1G03130, AT5G13630, AT3G56940	151	4.94857	2.27992e-08	3.79987e-09	1.96794e-07
	GO:0009536~plastid	72	37.1134	1.6904e-10	AT3G47470, AT1G29920, AT2G30570, AT4G30210, AT1G51110, AT1G15820, AT5G26742, AT3G56140, AT4G26530, AT1G48090, AT1G50010, AT5G19855, AT4G34350, AT1G32900, AT5G13650, AT4G04850, AT2G43710, AT5G23240, AT1G29930, AT3G54890, AT1G35420, AT4G20070, AT4G00370, AT5G49740, AT3G22370, AT5G54270, AT2G28930, AT4G17340, AT4G15440, AT4G10340, AT4G04610, AT1G64860, AT2G34430, AT4G24770, AT1G35720, AT1G58290, AT5…	151	2.01599	2.29894e-08	3.28421e-09	1.98436e-07
	GO:0009534~chloroplast thylakoid	22	11.3402	1.70013e-10	AT1G29910, AT1G29920, AT3G47470, AT4G12800, AT2G30570, AT1G29930, AT4G27700, AT1G51110, AT3G54890, AT1G15820, AT5G54270, AT1G68830, AT3G56140, AT4G10340, AT1G76080, AT2G34430, AT4G04610, AT2G05100, AT4G13670, AT4G24770, AT1G03130, AT3G56940	151	5.78541	2.31218e-08	2.89022e-09	1.99578e-07
	GO:0031976~plastid thylakoid	22	11.3402	1.70013e-10	AT1G29910, AT1G29920, AT3G47470, AT4G12800, AT2G30570, AT1G29930, AT4G27700, AT1G51110, AT3G54890, AT1G15820, AT5G54270, AT1G68830, AT3G56140, AT4G10340, AT1G76080, AT2G34430, AT4G04610, AT2G05100, AT4G13670, AT4G24770, AT1G03130, AT3G56940	151	5.78541	2.31218e-08	2.89022e-09	1.99578e-07
	GO:0009507~chloroplast	71	36.5979	1.87997e-10	AT3G47470, AT1G29920, AT2G30570, AT4G30210, AT1G51110, AT1G15820, AT5G26742, AT3G56140, AT4G26530, AT1G48090, AT1G50010, AT5G19855, AT4G34350, AT1G32900, AT5G13650, AT4G04850, AT2G43710, AT5G23240, AT1G29930, AT3G54890, AT1G35420, AT4G20070, AT4G00370, AT5G49740, AT5G54270, AT2G28930, AT4G17340, AT4G15440, AT4G10340, AT4G04610, AT2G34430, AT1G64860, AT4G24770, AT1G35720, AT1G58290, AT5G03940, AT4…	151	2.02972	2.55676e-08	2.84084e-09	2.20689e-07
	GO:0030076~light-harvesting complex	9	4.63918	4.22641e-10	AT1G29910, AT1G29920, AT4G10340, AT3G47470, AT2G34430, AT2G05100, AT1G29930, AT3G54890, AT5G54270	151	29.3309	5.74792e-08	5.74792e-09	4.96138e-07
	GO:0042651~thylakoid membrane	20	10.3093	8.34748e-10	AT1G29910, AT1G29920, AT3G47470, AT4G12800, AT2G30570, AT1G29930, AT4G27700, AT1G51110, AT3G54890, AT1G15820, AT5G54270, AT1G68830, AT4G10340, AT2G34430, AT2G05100, AT4G13670, AT4G24770, AT1G44446, AT1G03130, AT3G56940	151	5.98372	1.13526e-07	1.03205e-08	9.7991e-07
	GO:0044436~thylakoid part	21	10.8247	1.59527e-09	AT1G29910, AT1G29920, AT3G47470, AT4G12800, AT2G30570, AT1G29930, AT4G27700, AT1G51110, AT3G54890, AT1G15820, AT5G54270, AT1G68830, AT3G56140, AT4G10340, AT2G34430, AT2G05100, AT4G13670, AT4G24770, AT1G44446, AT1G03130, AT3G56940	151	5.41323	2.16956e-07	1.80797e-08	1.87268e-06
	GO:0009535~chloroplast thylakoid membrane	19	9.79381	2.54534e-09	AT1G29910, AT1G29920, AT3G47470, AT4G12800, AT2G30570, AT1G29930, AT4G27700, AT1G51110, AT3G54890, AT1G15820, AT5G54270, AT1G68830, AT4G10340, AT2G34430, AT2G05100, AT4G13670, AT4G24770, AT1G03130, AT3G56940	151	5.97856	3.46166e-07	2.66281e-08	2.98797e-06
	GO:0055035~plastid thylakoid membrane	19	9.79381	2.54534e-09	AT1G29910, AT1G29920, AT3G47470, AT4G12800, AT2G30570, AT1G29930, AT4G27700, AT1G51110, AT3G54890, AT1G15820, AT5G54270, AT1G68830, AT4G10340, AT2G34430, AT2G05100, AT4G13670, AT4G24770, AT1G03130, AT3G56940	151	5.97856	3.46166e-07	2.66281e-08	2.98797e-06
	GO:0034357~photosynthetic membrane	20	10.3093	3.09672e-09	AT1G29910, AT1G29920, AT3G47470, AT4G12800, AT2G30570, AT1G29930, AT4G27700, AT1G51110, AT3G54890, AT1G15820, AT5G54270, AT1G68830, AT4G10340, AT2G34430, AT2G05100, AT4G13670, AT4G24770, AT1G44446, AT1G03130, AT3G56940	151	5.5304	4.21154e-07	3.00824e-08	3.63524e-06
	GO:0010287~plastoglobule	10	5.15464	1.55453e-08	AT1G29910, AT1G29920, AT4G10340, AT3G47470, AT4G12800, AT2G34430, AT2G05100, AT1G29930, AT3G54890, AT1G15820	151	15.2086	2.11416e-06	1.40944e-07	1.82486e-05
	GO:0031967~organelle envelope	26	13.4021	4.44736e-07	AT3G47470, AT4G12800, AT3G54890, AT4G00370, AT1G15820, AT3G17040, AT3G22370, AT3G11670, AT5G35970, AT4G33010, AT4G15440, AT1G76080, AT2G34430, AT2G05100, AT4G24450, AT5G64940, AT3G52720, AT5G55220, AT4G13670, AT1G20630, AT4G24770, AT5G54770, AT1G44446, AT1G03130, AT5G13630, AT3G56940	151	3.18462	6.04822e-05	3.78025e-06	0.000522074
	GO:0031975~envelope	26	13.4021	5.1624e-07	AT3G47470, AT4G12800, AT3G54890, AT4G00370, AT1G15820, AT3G17040, AT3G22370, AT3G11670, AT5G35970, AT4G33010, AT4G15440, AT1G76080, AT2G34430, AT2G05100, AT4G24450, AT5G64940, AT3G52720, AT5G55220, AT4G13670, AT1G20630, AT4G24770, AT5G54770, AT1G44446, AT1G03130, AT5G13630, AT3G56940	151	3.15918	7.02061e-05	4.12991e-06	0.000606012
	GO:0009522~photosystem I	7	3.60825	5.81652e-07	AT1G29910, AT1G29920, AT4G10340, AT3G47470, AT4G12800, AT1G29930, AT1G03130	151	22.0263	7.91016e-05	4.3947e-06	0.000682799
	GO:0009521~photosystem	9	4.63918	1.08638e-06	AT1G29910, AT1G29920, AT4G10340, AT3G47470, AT4G12800, AT2G30570, AT1G29930, AT1G15820, AT1G03130	151	11.4065	0.000147737	7.77616e-06	0.00127529
	GO:0031090~organelle membrane	27	13.9175	1.43849e-06	AT3G47470, AT1G29920, AT2G30570, AT1G51110, AT1G15820, AT4G39080, AT2G02040, AT4G13670, AT1G03130, AT5G13630, AT1G29910, AT4G12800, AT1G29930, AT4G27700, AT3G54890, AT4G00370, AT3G22370, AT5G54270, AT3G11670, AT1G68830, AT4G10340, AT2G05100, AT2G34430, AT3G52720, AT4G24770, AT1G44446, AT3G56940	151	2.902	0.000195615	9.78167e-06	0.00168863
	GO:0005886~plasma membrane	48	24.7423	2.71235e-06	AT4G30190, AT2G20850, AT1G28230, AT1G50360, AT2G20990, AT2G37620, AT3G17040, AT3G02230, AT4G13940, AT1G50010, AT4G00430, AT3G62860, AT2G36910, AT4G39080, AT1G17840, AT1G80660, AT3G45780, AT5G01410, AT2G02040, AT1G37130, AT5G58140, AT3G14310, AT5G09810, AT3G30390, AT2G21050, AT5G65700, AT3G63520, AT2G37180, AT1G53090, AT5G62740, AT3G15354, AT1G04040, AT2G28930, AT5G49460, AT4G17340, AT5G49720, AT2…	151	1.96592	0.000368812	1.75656e-05	0.00318398
	GO:0005773~vacuole	22	11.3402	6.29959e-06	AT3G63520, AT5G62740, AT2G20990, AT4G13940, AT1G04040, AT4G17340, AT1G47128, AT5G47560, AT3G19820, AT2G29550, AT4G39090, AT4G39080, AT3G45780, AT2G02040, AT5G58070, AT3G45310, AT1G37130, AT1G64720, AT4G32940, AT3G30390, AT1G35720, AT5G14120	151	3.12214	0.00085638	3.89423e-05	0.00739484
	GO:0009523~photosystem II	7	3.60825	2.02853e-05	AT1G29910, AT1G29920, AT4G10340, AT3G47470, AT2G30570, AT1G29930, AT1G15820	151	12.2839	0.00275503	0.000119942	0.0238104
	GO:0009532~plastid stroma	16	8.24742	9.55826e-05	AT2G43710, AT1G35420, AT3G15840, AT5G26742, AT4G10340, AT1G76080, AT4G04610, AT5G55220, AT2G29630, AT4G13670, AT5G54770, AT4G24770, AT4G34350, AT5G03940, AT1G35720, AT5G13650	151	3.30323	0.0129157	0.000541514	0.112147
	GO:0030312~external encapsulating structure	19	9.79381	0.000138637	AT5G20630, AT1G41830, AT2G37620, AT3G44990, AT5G13870, AT1G04040, AT3G02230, AT5G20950, AT1G50010, AT2G29550, AT2G19170, AT5G07030, AT4G34980, AT1G20630, AT5G15490, AT3G14310, AT5G09810, AT1G60390, AT1G35720	151	2.79642	0.0186793	0.000753954	0.162625
	GO:0009570~chloroplast stroma	15	7.73196	0.000198454	AT2G43710, AT1G35420, AT3G15840, AT5G26742, AT1G76080, AT4G10340, AT4G04610, AT5G55220, AT2G29630, AT5G54770, AT4G24770, AT4G34350, AT5G03940, AT1G35720, AT5G13650	151	3.25899	0.0266313	0.00103763	0.232716
	GO:0005618~cell wall	18	9.27835	0.000352627	AT5G20630, AT1G41830, AT2G37620, AT3G44990, AT5G13870, AT1G04040, AT3G02230, AT5G20950, AT1G50010, AT2G29550, AT2G19170, AT5G07030, AT1G20630, AT5G15490, AT3G14310, AT5G09810, AT1G60390, AT1G35720	151	2.68826	0.0468335	0.00177493	0.413165
	GO:0009706~chloroplast inner membrane	5	2.57732	0.000673864	AT3G52720, AT4G00370, AT1G44446, AT5G13630, AT3G56940	151	12.3313	0.0875996	0.0032688	0.788192
	GO:0031969~chloroplast membrane	6	3.09278	0.00104508	AT3G52720, AT4G00370, AT3G11670, AT1G44446, AT5G13630, AT3G56940	151	7.71141	0.132557	0.00489163	1.21996
	GO:0009528~plastid inner membrane	5	2.57732	0.00180981	AT3G52720, AT4G00370, AT1G44446, AT5G13630, AT3G56940	151	9.50538	0.218357	0.00817827	2.10401
	GO:0042170~plastid membrane	6	3.09278	0.0028502	AT3G52720, AT4G00370, AT3G11670, AT1G44446, AT5G13630, AT3G56940	151	6.1518	0.321711	0.0124439	3.29512
	GO:0048046~apoplast	12	6.18557	0.00307643	AT1G29910, AT1G29920, AT5G20630, AT1G29930, AT1G41830, AT3G44990, AT5G13870, AT3G14310, AT1G60390, AT1G47128, AT1G35720, AT4G33010	151	2.86654	0.342322	0.0130096	3.55236
	GO:0016021~integral to membrane	38	19.5876	0.00353718	AT1G29920, AT4G30190, AT3G47470, AT2G30570, AT2G20850, AT1G28230, AT3G51895, AT4G00430, AT2G36910, AT1G17840, AT1G80660, AT3G23820, AT2G02040, AT4G16590, AT3G30390, AT2G21050, AT1G29910, AT4G04850, AT2G26690, AT4G12800, AT2G37180, AT1G29930, AT5G50790, AT4G00370, AT5G49740, AT3G22370, AT4G17340, AT5G49720, AT4G10340, AT5G47560, AT1G58360, AT3G19820, AT5G38510, AT3G52720, AT4G10380, AT2G26640, AT3…	151	1.5812	0.382397	0.0144972	4.07432
	GO:0045298~tubulin complex	3	1.54639	0.00723307	AT2G29550, AT5G23860, AT1G50010	151	22.8129	0.627409	0.0286199	8.16875
	GO:0009783~photosystem II antenna complex	2	1.03093	0.0216545	AT4G10340, AT1G15820	151	91.2517	0.949073	0.0815499	22.6628
	GO:0031012~extracellular matrix	3	1.54639	0.0299834	AT5G20630, AT2G19170, AT4G34980	151	10.9502	0.984079	0.108637	30.0479
	GO:0019898~extrinsic to membrane	7	3.60825	0.0392659	AT1G53090, AT3G45780, AT3G15354, AT5G54770, AT5G58140, AT1G44446, AT3G56940	151	2.78935	0.995694	0.136912	37.5145
	GO:0031224~intrinsic to membrane	39	20.1031	0.0406501	AT1G29920, AT4G30190, AT3G47470, AT2G30570, AT2G20850, AT1G28230, AT3G51895, AT4G00430, AT2G36910, AT1G17840, AT1G80660, AT3G23820, AT2G02040, AT4G16590, AT3G30390, AT2G21050, AT1G29910, AT4G04850, AT2G26690, AT4G12800, AT2G37180, AT1G29930, AT5G50790, AT5G04310, AT4G00370, AT5G49740, AT3G22370, AT4G17340, AT5G49720, AT4G10340, AT3G19820, AT5G47560, AT1G58360, AT5G38510, AT3G52720, AT4G10380, AT2…	151	1.33891	0.996461	0.138021	38.5632
	GO:0005856~cytoskeleton	7	3.60825	0.0498614	AT2G29550, AT5G23860, AT4G02570, AT1G50360, AT2G37620, AT5G09810, AT1G50010	151	2.62865	0.999047	0.163359	45.1419
	GO:0044421~extracellular region part	3	1.54639	0.0732756	AT5G20630, AT2G19170, AT4G34980	151	6.67695	0.999968	0.227974	59.0708
	GO:0048196~middle lamella-containing extracellular matrix	2	1.03093	0.0737745	AT2G19170, AT4G34980	151	26.0719	0.99997	0.224473	59.3287
	GO:0009538~photosystem I reaction center	2	1.03093	0.0938416	AT4G12800, AT1G03130	151	20.2781	0.999998	0.273187	68.5501

## Sheet: GOterm_MF_FAT
	Term (Molecular Function)	Count	%	PValue	Genes	List Total	Fold Enrichment	Bonferroni	Benjamini	FDR
	GO:0016168~chlorophyll binding	9	4.63918	3.66607e-10	AT1G29910, AT1G29920, AT4G10340, AT3G47470, AT2G34430, AT2G05100, AT1G29930, AT3G54890, AT1G15820	153	30.0325	1.2098e-07	1.2098e-07	4.97012e-07
	GO:0005200~structural constituent of cytoskeleton	5	2.57732	0.00023768	AT2G29550, AT5G23860, AT2G37620, AT5G09810, AT1G50010	153	16.1285	0.075446	0.0384627	0.321745
	GO:0046906~tetrapyrrole binding	14	7.21649	0.000259154	AT1G29910, AT3G47470, AT1G29920, AT1G29930, AT3G54890, AT1G15820, AT4G10340, AT4G15440, AT2G05100, AT2G34430, AT2G46210, AT1G77760, AT1G20630, AT1G37130	153	3.37014	0.0819762	0.0281081	0.350767
	GO:0042802~identical protein binding	8	4.12371	0.00192248	AT1G53090, AT2G19170, AT5G01410, AT4G34980, AT3G15354, AT5G54770, AT5G15850, AT1G35720	153	4.52731	0.47008	0.146797	2.5751
	GO:0050662~coenzyme binding	11	5.6701	0.00498452	AT3G19820, AT1G51410, AT3G45780, AT3G23820, AT4G30210, AT5G49740, AT1G77760, AT5G15490, AT1G37130, AT5G58140, AT1G58290	153	2.86923	0.807759	0.280933	6.55009
	GO:0005372~water transporter activity	4	2.06186	0.00638371	AT2G37180, AT4G10380, AT4G17340, AT4G00430	153	10.4618	0.879171	0.296881	8.31598
	GO:0015250~water channel activity	4	2.06186	0.00638371	AT2G37180, AT4G10380, AT4G17340, AT4G00430	153	10.4618	0.879171	0.296881	8.31598
	GO:0048037~cofactor binding	13	6.70103	0.00792998	AT3G19820, AT1G51410, AT3G23820, AT3G45780, AT4G30210, AT5G49740, AT1G77760, AT1G37130, AT5G15490, AT5G58140, AT1G58290, AT3G46970, AT4G33010	153	2.39624	0.927729	0.312939	10.2315
	GO:0009881~photoreceptor activity	3	1.54639	0.0100712	AT1G68050, AT3G45780, AT5G58140	153	19.3542	0.964576	0.341338	12.8229
	GO:0004197~cysteine-type endopeptidase activity	4	2.06186	0.0170897	AT4G39090, AT3G45310, AT4G32940, AT1G47128	153	7.30349	0.996615	0.468492	20.8392
	GO:0008940~nitrate reductase activity	2	1.03093	0.0204275	AT1G77760, AT1G37130	153	96.7712	0.998898	0.493934	24.4069
	GO:0046857~oxidoreductase activity, acting on other nitrogenous compounds as donors, with NAD or NADP as acceptor	2	1.03093	0.0204275	AT1G77760, AT1G37130	153	96.7712	0.998898	0.493934	24.4069
	GO:0009703~nitrate reductase (NADH) activity	2	1.03093	0.0204275	AT1G77760, AT1G37130	153	96.7712	0.998898	0.493934	24.4069
	GO:0000287~magnesium ion binding	9	4.63918	0.0227193	AT1G29910, AT1G29920, AT4G10340, AT4G30190, AT3G47470, AT4G24450, AT1G29930, AT1G80660, AT3G52720	153	2.59209	0.999491	0.498143	26.7696
	GO:0008509~anion transmembrane transporter activity	5	2.57732	0.0229641	AT5G47560, AT4G10380, AT2G02040, AT3G51895, AT4G00370	153	4.60815	0.999532	0.472115	27.018
	GO:0015103~inorganic anion transmembrane transporter activity	4	2.06186	0.0247495	AT4G10380, AT2G02040, AT3G51895, AT4G00370	153	6.34566	0.999744	0.47068	28.8054
	GO:0016775~phosphotransferase activity, nitrogenous group as acceptor	3	1.54639	0.0269152	AT1G68050, AT3G45780, AT5G58140	153	11.6125	0.999877	0.474352	30.9192
	GO:0000155~two-component sensor activity	3	1.54639	0.0269152	AT1G68050, AT3G45780, AT5G58140	153	11.6125	0.999877	0.474352	30.9192
	GO:0004673~protein histidine kinase activity	3	1.54639	0.0269152	AT1G68050, AT3G45780, AT5G58140	153	11.6125	0.999877	0.474352	30.9192
	GO:0022890~inorganic cation transmembrane transporter activity	7	3.60825	0.0320062	AT4G04850, AT4G30190, AT4G39080, AT1G80660, AT3G52720, AT2G39450, AT2G31040	153	2.93246	0.999978	0.511126	35.6612
	GO:0022838~substrate specific channel activity	5	2.57732	0.0398742	AT2G37180, AT3G52720, AT4G10380, AT4G17340, AT4G00430	153	3.87085	0.999999	0.567966	42.4002
	GO:0016661~oxidoreductase activity, acting on other nitrogenous compounds as donors	2	1.03093	0.0404404	AT1G77760, AT1G37130	153	48.3856	0.999999	0.55127	42.859
	GO:0015267~channel activity	5	2.57732	0.040865	AT2G37180, AT3G52720, AT4G10380, AT4G17340, AT4G00430	153	3.84013	0.999999	0.534633	43.2008
	GO:0022803~passive transmembrane transporter activity	5	2.57732	0.040865	AT2G37180, AT3G52720, AT4G10380, AT4G17340, AT4G00430	153	3.84013	0.999999	0.534633	43.2008
	GO:0004175~endopeptidase activity	8	4.12371	0.0415304	AT4G39090, AT2G19170, AT5G07030, AT4G34980, AT3G45310, AT4G32940, AT5G47040, AT1G47128	153	2.48929	0.999999	0.521321	43.7328
	GO:0010181~FMN binding	3	1.54639	0.0424807	AT3G45780, AT4G30210, AT5G58140	153	9.0723	0.999999	0.511422	44.4844
	GO:0009882~blue light photoreceptor activity	2	1.03093	0.050294	AT3G45780, AT5G58140	153	38.7085	1	0.555543	50.3209
	GO:0017076~purine nucleotide binding	38	19.5876	0.0527697	AT4G30190, AT2G20850, AT1G50360, AT3G06620, AT2G37620, AT5G26742, AT1G50010, AT2G36910, AT3G13690, AT1G17840, AT1G26230, AT1G80660, AT3G45780, AT5G09930, AT1G77760, AT1G37130, AT5G58140, AT5G09810, AT5G65700, AT5G13650, AT2G34180, AT1G53090, AT5G23860, AT5G49740, AT3G15354, AT2G28930, AT5G47040, AT1G68830, AT2G29550, AT3G19820, AT4G24450, AT3G52720, AT5G59700, AT1G06840, AT5G57960, AT1G35720, AT3…	153	1.3204	1	0.556561	52.0481
	GO:0016759~cellulose synthase activity	3	1.54639	0.0578731	AT4G16590, AT3G02230, AT5G64740	153	7.63983	1	0.574865	55.4345
	GO:0015293~symporter activity	5	2.57732	0.0639738	AT5G47560, AT3G47420, AT3G18830, AT3G51895, AT2G21050	153	3.31408	1	0.597088	59.1917
	GO:0015078~hydrogen ion transmembrane transporter activity	5	2.57732	0.0652646	AT4G04850, AT4G30190, AT4G39080, AT1G80660, AT2G31040	153	3.29154	1	0.58971	59.948
	GO:0003924~GTPase activity	4	2.06186	0.0779707	AT2G29550, AT5G23860, AT1G50010, AT5G13650	153	3.99057	1	0.643114	66.731
	GO:0000166~nucleotide binding	43	22.1649	0.0798396	AT4G30190, AT2G20850, AT1G50360, AT3G06620, AT4G30210, AT2G37620, AT1G29400, AT5G26742, AT1G50010, AT2G36910, AT3G13690, AT1G17840, AT1G26230, AT1G80660, AT3G45780, AT5G09930, AT1G77760, AT1G37130, AT5G58140, AT5G09810, AT5G13650, AT5G65700, AT2G34180, AT1G53090, AT5G23860, AT5G49740, AT3G15354, AT2G28930, AT5G47040, AT1G68830, AT2G29550, AT3G19820, AT4G24450, AT3G52720, AT5G59700, AT5G15490, AT4…	153	1.24847	1	0.638313	67.6336
	GO:0015077~monovalent inorganic cation transmembrane transporter activity	5	2.57732	0.0857579	AT4G04850, AT4G30190, AT4G39080, AT1G80660, AT2G31040	153	2.98677	1	0.652401	70.3447
